# Supplementary material for: Neuronal Yin Yang1 in the prefrontal cortex regulates transcriptional and behavioral responses to chronic stress in mice
Source: Nat Commun. 2022 Jan 10;13:55. doi: 10.1038/s41467-021-27571-3 (PMC8748737; doi:10.1038/s41467-021-27571-3)
Supplement: Supplementary file 4 — Supplementary Dataset 1 [file 41467_2021_27571_MOESM4_ESM.xlsx]

## Sheet: Sheet1
	logFC	logCPM	LR	PValue	FDR
chr6:31356743-31372369:ENSMUSG00000086931_Gm14532:lincRNA:+	0.853693	5.05609	123.261	1.22273e-28	2.11056e-24
chr6:31372895-31383877:ENSMUSG00000086855_Gm13844:lincRNA:+	0.9041	3.8712	103.971	2.05275e-24	1.77162e-20
chr2:57106830-57124003:ENSMUSG00000026826_Nr4a2:protein_coding:-	-1.75873	2.39635	81.9357	1.40584e-19	8.08875e-16
chr3:145646976-145649981:ENSMUSG00000028195_Cyr61:protein_coding:-	-1.77264	1.45147	77.1285	1.60185e-18	6.9124e-15
chr11:96464593-96759130:ENSMUSG00000057058_Skap1:protein_coding:+	-0.931453	2.96901	72.3146	1.83489e-17	6.33441e-14
chr1:107590006-107610484:ENSMUSG00000026315_Serpinb8:protein_coding:+	0.65559	4.36377	65.6108	5.49362e-16	1.58042e-12
chr19:48206025-48805505:ENSMUSG00000063434_Sorcs3:protein_coding:+	0.572053	8.94914	62.4516	2.73069e-15	6.73349e-12
chr7:112368308-112413106:ENSMUSG00000030771_Micalcl:protein_coding:+	0.812777	3.61883	55.9222	7.53981e-14	1.62681e-10
chr3:120604109-120886733:ENSMUSG00000098097_6530403H02Rik:lincRNA:-	-1.16657	6.03714	52.2573	4.86847e-13	9.33719e-10
chr1:69826970-70725132:ENSMUSG00000053153_Spag16:protein_coding:+	-1.5974	3.14048	51.1875	8.39536e-13	1.44912e-09
chr9:77917364-77984519:ENSMUSG00000032349_Elovl5:protein_coding:+	-0.509227	5.22974	49.736	1.75886e-12	2.75997e-09
chr13:16857472-17695553:ENSMUSG00000055137_Sugct:protein_coding:-	-0.587182	4.32277	48.3975	3.48007e-12	5.0058e-09
chr3:51685907-52105076:ENSMUSG00000061143_Maml3:protein_coding:-	0.627456	7.53542	46.429	9.50001e-12	1.26138e-08
chr6:38048483-38124586:ENSMUSG00000038600_Atp6v0a4:protein_coding:-	0.593079	3.59969	45.2446	1.73898e-11	2.14403e-08
chr2:157560078-157562522:ENSMUSG00000067786_Nnat:protein_coding:+	-1.03703	2.96397	44.4282	2.63855e-11	3.03627e-08
chr1:159523769-159931729:ENSMUSG00000015829_Tnr:protein_coding:+	0.538857	10.049	44.2032	2.95996e-11	3.19325e-08
chr7:94042691-94709171:ENSMUSG00000108532_Gm32647:lincRNA:+	-0.870882	5.32901	43.4968	4.2465e-11	4.19621e-08
chr12:85473890-85477273:ENSMUSG00000021250_Fos:protein_coding:+	-1.0529	2.57844	43.4381	4.37587e-11	4.19621e-08
chr15:88955884-88979007:ENSMUSG00000035805_Mlc1:protein_coding:-	-0.708212	4.21258	43.2213	4.88868e-11	4.34912e-08
chr3:125404076-125728899:ENSMUSG00000027971_Ndst4:protein_coding:+	-3.5863	4.66561	43.1619	5.03925e-11	4.34912e-08
chr1:63273265-63314576:ENSMUSG00000027520_Zdbf2:protein_coding:+	-0.68938	4.5422	42.2736	7.93577e-11	6.52283e-08
chr12:29528384-29923213:ENSMUSG00000061911_Myt1l:protein_coding:+	0.432496	10.1457	42.0971	8.68532e-11	6.66092e-08
chr17:57769570-58410355:ENSMUSG00000038048_Cntnap5c:protein_coding:+	-0.455314	7.03234	42.0547	8.87557e-11	6.66092e-08
chr15:95623563-95655960:ENSMUSG00000045608_Dbx2:protein_coding:-	-0.631438	2.89212	41.6176	1.10988e-10	7.69184e-08
chr11:33211795-33513746:ENSMUSG00000040594_Ranbp17:protein_coding:-	-0.514944	6.07564	41.6103	1.11405e-10	7.69184e-08
chr13:95627177-95891922:ENSMUSG00000021676_Iqgap2:protein_coding:-	0.807584	7.16876	40.9275	1.57979e-10	1.0488e-07
chr7:72077830-72306608:ENSMUSG00000032776_Mctp2:protein_coding:-	-0.779613	3.41246	40.8252	1.6647e-10	1.06424e-07
chr4:45809468-45826923:ENSMUSG00000035551_Igfbpl1:protein_coding:-	-3.12026	-0.607437	40.7092	1.76653e-10	1.089e-07
chr6:92940329-93272979:ENSMUSG00000097462_9530026P05Rik:antisense:+	-0.54349	5.99175	40.5057	1.9604e-10	1.16685e-07
chr5:9100668-9160986:ENSMUSG00000079659_Tmem243:protein_coding:+	-0.485161	4.52276	38.692	4.9623e-10	2.85514e-07
chr1:41781808-41939560:ENSMUSG00000100832_Gm29260:lincRNA:+	-2.1531	1.63014	38.3958	5.77573e-10	3.21596e-07
chr16:56477878-56690135:ENSMUSG00000035258_Abi3bp:protein_coding:+	-1.3269	5.31689	38.3195	6.00585e-10	3.2396e-07
chr10:84756062-84906538:ENSMUSG00000020037_Rfx4:protein_coding:+	-0.703845	3.91904	38.2195	6.32173e-10	3.30665e-07
chr4:48045153-48086447:ENSMUSG00000028341_Nr4a3:protein_coding:+	-1.19264	5.53346	37.7752	7.93826e-10	4.03007e-07
chr18:56761716-56925548:ENSMUSG00000032656_March3:protein_coding:-	-0.416231	5.22048	37.5607	8.86121e-10	4.29887e-07
chr15:85898929-86033777:ENSMUSG00000016028_Celsr1:protein_coding:-	-0.916206	2.77875	37.5378	8.96583e-10	4.29887e-07
chr18:52767709-52915935:ENSMUSG00000024534_Sncaip:protein_coding:+	-0.796573	3.93165	37.2616	1.03299e-09	4.81904e-07
chr9:26519485-26549953:ENSMUSG00000111066_Gm30313:lincRNA:-	-1.40362	1.41053	36.1848	1.79467e-09	8.15204e-07
chr10:56377330-56402513:ENSMUSG00000050953_Gja1:protein_coding:+	-0.559843	4.65668	35.5757	2.45328e-09	1.08579e-06
chr12:91384563-91549808:ENSMUSG00000020963_Tshr:protein_coding:+	-1.21965	0.649869	35.4677	2.59316e-09	1.11901e-06
chr16:22059009-22163299:ENSMUSG00000033581_Igf2bp2:protein_coding:-	-0.994783	1.39269	35.2978	2.82952e-09	1.19123e-06
chr15:43020794-43170826:ENSMUSG00000051920_Rspo2:protein_coding:-	0.582253	6.42507	35.0729	3.17593e-09	1.29624e-06
chr15:9071260-9110891:ENSMUSG00000022253_Nadk2:protein_coding:+	-0.426488	4.27918	35.0405	3.22915e-09	1.29624e-06
chr19:53944306-54033268:ENSMUSG00000024976_Shoc2:protein_coding:+	-0.416286	5.76338	34.733	3.78172e-09	1.48127e-06
chr6:85732513-85765754:ENSMUSG00000051262_Nat8f3:protein_coding:-	-0.92132	1.69298	34.6922	3.86172e-09	1.48127e-06
chr8:113697126-113848738:ENSMUSG00000053399_Adamts18:protein_coding:-	0.651228	5.40378	34.3791	4.53568e-09	1.70197e-06
chr1:127815253-127855031:ENSMUSG00000051590_Map3k19:protein_coding:-	-1.02801	2.30556	34.3298	4.65215e-09	1.70853e-06
chr7:65861734-66050386:ENSMUSG00000030513_Pcsk6:protein_coding:+	-0.502328	4.14852	34.0616	5.33957e-09	1.92013e-06
chrX:168795099-169304435:ENSMUSG00000031355_Arhgap6:protein_coding:+	-0.682904	5.37865	33.988	5.54544e-09	1.95347e-06
chr14:45219717-45282725:ENSMUSG00000049092_Gpr137c:protein_coding:+	-0.659239	5.91202	33.6609	6.56048e-09	2.26481e-06
chr18:13687013-13972733:ENSMUSG00000024420_Zfp521:protein_coding:-	-0.617516	5.24135	33.5509	6.94243e-09	2.34967e-06
chr1:76890472-77027792:ENSMUSG00000100534_Gm816:lincRNA:-	-2.04485	0.157412	33.2543	8.08621e-09	2.68416e-06
chr4:45423278-45532470:ENSMUSG00000044813_Shb:protein_coding:-	-0.449297	4.38502	32.8562	9.92363e-09	3.23192e-06
chr17:30215524-30576287:ENSMUSG00000062202_Btbd9:protein_coding:-	0.497958	8.67692	32.4064	1.25076e-08	3.99804e-06
chr6:77242689-77257791:ENSMUSG00000060780_Lrrtm1:protein_coding:+	0.531862	3.27692	32.1337	1.43921e-08	4.51675e-06
chr2:3570488-3782142:ENSMUSG00000026655_Fam107b:protein_coding:+	-0.591889	3.46911	31.9432	1.58743e-08	4.81213e-06
chr1:78658038-78671512:ENSMUSG00000079470_Utp14b:protein_coding:+	-0.436161	5.49681	31.9412	1.58908e-08	4.81213e-06
chr13:104287835-104496695:ENSMUSG00000046169_Adamts6:protein_coding:+	-0.800651	4.32437	31.782	1.72485e-08	5.13321e-06
chr1:36307733-36324029:ENSMUSG00000037447_Arid5a:protein_coding:+	-0.60719	3.02091	31.6968	1.80221e-08	5.27254e-06
chr6:87133853-87335821:ENSMUSG00000033420_Antxr1:protein_coding:-	-0.409631	5.68863	31.3358	2.1704e-08	6.24387e-06
chr6:134715468-134792625:ENSMUSG00000030203_Dusp16:protein_coding:-	-0.471368	4.3226	31.2543	2.26348e-08	6.40491e-06
chr4:8690406-8867659:ENSMUSG00000041235_Chd7:protein_coding:+	-0.448073	5.47228	31.2187	2.3054e-08	6.41831e-06
chr5:22550432-22807850:ENSMUSG00000097207_6030443J06Rik:lincRNA:+	-0.40393	6.36146	31.0027	2.57664e-08	7.05957e-06
chr15:89142486-89149628:ENSMUSG00000053137_Mapk11:protein_coding:-	0.723989	4.73958	30.8639	2.76776e-08	7.46474e-06
chr7:142650769-142669942:ENSMUSG00000115302_Gm49394:protein_coding:-	-0.862858	3.25759	30.6897	3.02772e-08	8.04023e-06
chr17:31844248-31855792:ENSMUSG00000024042_Sik1:protein_coding:-	-0.605907	3.26563	30.6547	3.08287e-08	8.06263e-06
chr1:66719248-66817562:ENSMUSG00000026004_Kansl1l:protein_coding:-	-0.465224	6.23901	30.6189	3.14015e-08	8.08988e-06
chr7:142650766-142666816:ENSMUSG00000048583_Igf2:protein_coding:-	-0.861808	3.25697	30.4816	3.37054e-08	8.55571e-06
chr7:83932857-84086502:ENSMUSG00000052353_Cemip:protein_coding:-	0.558373	6.83131	30.4199	3.47942e-08	8.70409e-06
chr1:72857932-72874884:ENSMUSG00000026185_Igfbp5:protein_coding:-	-0.550236	4.62328	30.3142	3.67432e-08	9.06034e-06
chr2:32986224-33131654:ENSMUSG00000038860_Garnl3:protein_coding:-	0.498225	8.60845	30.2622	3.77408e-08	9.17528e-06
chr3:108793176-108840526:ENSMUSG00000027882_Stxbp3:protein_coding:-	-0.388827	4.82076	30.1624	3.97348e-08	9.52586e-06
chr15:50654752-50890463:ENSMUSG00000038679_Trps1:protein_coding:-	-0.740287	7.59082	29.9493	4.43498e-08	1.04866e-05
chr13:80962888-81128864:ENSMUSG00000097098_9330111N05Rik:antisense:+	-0.707849	2.98151	29.818	4.74569e-08	1.10696e-05
chr7:96171246-96911093:ENSMUSG00000048078_Tenm4:protein_coding:+	0.392081	10.1945	29.7225	4.98536e-08	1.14736e-05
chr4:49059273-49340259:ENSMUSG00000063446_Plppr1:protein_coding:+	-0.694313	6.03297	29.4786	5.65371e-08	1.28406e-05
chr3:122044443-122180123:ENSMUSG00000028125_Abca4:protein_coding:+	-0.742111	2.9555	29.3599	6.0109e-08	1.33528e-05
chr12:90998492-91384409:ENSMUSG00000061533_Cep128:protein_coding:-	-0.413433	4.58394	29.3525	6.03395e-08	1.33528e-05
chr17:26505590-26508519:ENSMUSG00000024190_Dusp1:protein_coding:-	-0.598723	3.32904	29.3216	6.13096e-08	1.33802e-05
chr2:27021363-27027998:ENSMUSG00000036067_Slc2a6:protein_coding:-	0.494799	4.41147	29.2994	6.20136e-08	1.33802e-05
chr7:78175959-78738012:ENSMUSG00000059146_Ntrk3:protein_coding:-	0.481402	10.1751	29.2219	6.45462e-08	1.37547e-05
chr13:48044231-48262623:ENSMUSG00000097622_A330033J07Rik:antisense:-	-0.833776	2.70285	29.0267	7.13891e-08	1.50274e-05
chr14:79836712-79958726:ENSMUSG00000097927_Gm6999:lincRNA:+	-1.30506	0.461681	28.9682	7.35775e-08	1.53015e-05
chr5:32135801-32157842:ENSMUSG00000029135_Fosl2:protein_coding:+	-0.729599	4.42884	28.7963	8.04036e-08	1.6522e-05
chrX:79266559-79517285:ENSMUSG00000073077_Gm7173:protein_coding:-	-0.493027	3.50629	28.7164	8.37923e-08	1.70158e-05
chr12:90724552-90738438:ENSMUSG00000007682_Dio2:protein_coding:-	-0.769405	4.26232	28.6614	8.62065e-08	1.73024e-05
chr18:82910879-83005314:ENSMUSG00000058881_Zfp516:protein_coding:+	-0.512886	5.0421	28.3491	1.01296e-07	2.00974e-05
chr3:141837136-142169425:ENSMUSG00000052430_Bmpr1b:protein_coding:-	-0.666964	6.18667	28.1934	1.09781e-07	2.15333e-05
chr12:109729764-109749460:ENSMUSG00000097391_Mirg:lincRNA:+	0.429417	7.71471	28.1523	1.12135e-07	2.17478e-05
chr3:135307700-135345387:ENSMUSG00000037994_Slc9b2:protein_coding:+	0.644047	3.64181	28.1095	1.14643e-07	2.19873e-05
chr3:118562129-119432924:ENSMUSG00000033308_Dpyd:protein_coding:+	-0.657237	6.82763	27.9695	1.23243e-07	2.33769e-05
chr4:34949074-35157484:ENSMUSG00000073910_Mob3b:protein_coding:-	-0.558661	4.06284	27.8685	1.29844e-07	2.43612e-05
chr2:117857291-118111202:ENSMUSG00000087203_Gm13986:processed_transcript:-	-0.791223	2.1275	27.6416	1.46006e-07	2.7099e-05
chr16:9567898-9995560:ENSMUSG00000059003_Grin2a:protein_coding:-	0.592519	10.5617	27.5518	1.52945e-07	2.80849e-05
chr10:63430098-65003667:ENSMUSG00000060843_Ctnna3:protein_coding:+	-0.514471	5.61405	27.4963	1.57393e-07	2.84717e-05
chr2:26055535-26123220:ENSMUSG00000026932_Nacc2:protein_coding:-	-0.506193	4.25488	27.4762	1.59038e-07	2.84717e-05
chr1:159614749-159684876:ENSMUSG00000073528_Gm10530:processed_transcript:+	0.731192	7.7185	27.4646	1.6e-07	2.84717e-05
chr5:98329304-98802047:ENSMUSG00000057816_1700007G11Rik:protein_coding:+	-0.589903	3.12178	27.4187	1.6384e-07	2.88575e-05
chr5:21186255-21315132:ENSMUSG00000039934_Gsap:protein_coding:+	-0.409237	4.36644	27.3036	1.7389e-07	3.03184e-05
chr14:79481194-79582494:ENSMUSG00000036461_Elf1:protein_coding:+	-0.483009	4.28032	27.2214	1.8144e-07	3.13183e-05
chr7:112349394-112412987:ENSMUSG00000111187_Gm49324:protein_coding:+	0.763287	5.81955	27.0727	1.95945e-07	3.34871e-05
chr1:59516264-59636417:ENSMUSG00000047361_Gm973:protein_coding:+	-0.549212	3.34195	27.0368	1.99615e-07	3.37799e-05
chr12:111450405-111500840:ENSMUSG00000113029_Gm40578:antisense:-	-0.529132	3.90592	26.9612	2.07584e-07	3.47875e-05
chr5:37338499-37425055:ENSMUSG00000050248_Evc2:protein_coding:+	0.564456	5.05164	26.8331	2.2181e-07	3.64873e-05
chr3:123076519-123236149:ENSMUSG00000050315_Synpo2:protein_coding:-	-0.556537	3.47214	26.8318	2.21955e-07	3.64873e-05
chr7:66839735-67153171:ENSMUSG00000058145_Adamts17:protein_coding:+	0.511279	6.73181	26.6338	2.45902e-07	4.00427e-05
chr13:99184823-99250656:ENSMUSG00000050919_Zfp366:protein_coding:+	0.496194	5.05905	26.5837	2.52365e-07	4.0711e-05
chr13:28460034-28885620:ENSMUSG00000085936_2610307P16Rik:processed_transcript:-	-0.9489	4.00821	26.5441	2.57594e-07	4.11697e-05
chr11:55772088-56070848:ENSMUSG00000086020_Gm12239:antisense:+	-0.931709	3.14825	26.3878	2.79301e-07	4.42294e-05
chr17:8525372-8986648:ENSMUSG00000023868_Pde10a:protein_coding:+	0.606789	9.97405	26.3101	2.90765e-07	4.56263e-05
chr3:52268336-52353221:ENSMUSG00000044167_Foxo1:protein_coding:+	-0.466047	5.82232	26.2879	2.94129e-07	4.57383e-05
chr6:55677822-55681263:ENSMUSG00000037984_Neurod6:protein_coding:-	0.456422	3.95685	26.1533	3.15364e-07	4.86027e-05
chr5:22746059-23275597:ENSMUSG00000106379_Lhfpl3:protein_coding:+	-0.560733	7.7928	26.1088	3.22708e-07	4.92944e-05
chr6:47530139-47595341:ENSMUSG00000029687_Ezh2:protein_coding:-	-0.440953	4.17363	26.077	3.28071e-07	4.9674e-05
chr5:72755716-72868483:ENSMUSG00000029217_Tec:protein_coding:-	-0.609123	3.37737	25.8934	3.60792e-07	5.41533e-05
chr5:70751047-70842617:ENSMUSG00000001260_Gabrg1:protein_coding:-	-0.624404	3.43397	25.7657	3.8548e-07	5.73601e-05
chr1:72984844-73025507:ENSMUSG00000101968_1700027A15Rik:antisense:+	-1.57975	-0.186631	25.5614	4.2853e-07	6.3221e-05
chr3:145758675-145894277:ENSMUSG00000028194_Ddah1:protein_coding:+	-0.574668	5.39225	25.5246	4.36777e-07	6.38916e-05
chr14:97786853-98169765:ENSMUSG00000055639_Dach1:protein_coding:-	-0.549957	5.66116	25.5056	4.41105e-07	6.39825e-05
chr18:7347962-7626863:ENSMUSG00000057440_Mpp7:protein_coding:-	-0.618928	4.57735	25.3361	4.81606e-07	6.89781e-05
chr6:22875502-23052916:ENSMUSG00000068748_Ptprz1:protein_coding:+	-0.363017	7.29625	25.3152	4.86847e-07	6.89781e-05
chr18:3266048-3337748:ENSMUSG00000063889_Crem:protein_coding:-	-0.337178	4.69107	25.3125	4.87534e-07	6.89781e-05
chr7:100642892-100662414:ENSMUSG00000030701_Plekhb1:protein_coding:-	-0.827259	3.66862	25.2648	4.99749e-07	7.01314e-05
chr5:44472132-44799680:ENSMUSG00000039706_Ldb2:protein_coding:-	0.47255	9.24191	25.2032	5.15958e-07	7.18222e-05
chr18:15389394-15403684:ENSMUSG00000024411_Aqp4:protein_coding:-	-0.697571	4.80504	25.1167	5.39643e-07	7.45183e-05
chr7:136268324-136318513:ENSMUSG00000110027_C030029H02Rik:lincRNA:+	-0.68644	3.10277	25.0084	5.70804e-07	7.81956e-05
chr7:39544402-39580589:ENSMUSG00000108621_Gm37494:lincRNA:+	-0.333727	5.05864	24.993	5.75394e-07	7.82037e-05
chr13:15463235-15730026:ENSMUSG00000021318_Gli3:protein_coding:+	-0.463633	5.57717	24.8021	6.35279e-07	8.56684e-05
chr8:112880460-113004997:ENSMUSG00000110455_Gm45904:antisense:-	-2.04628	-0.239155	24.7001	6.69813e-07	8.96252e-05
chr17:14279506-14404790:ENSMUSG00000023886_Smoc2:protein_coding:+	0.673365	6.36229	24.6416	6.90468e-07	9.16782e-05
chr1:134075170-134079120:ENSMUSG00000020423_Btg2:protein_coding:-	-1.06985	3.52759	24.5792	7.13186e-07	9.39717e-05
chr2:181680310-181688071:ENSMUSG00000059540_Tcea2:protein_coding:+	0.369394	5.33478	24.552	7.23313e-07	9.45841e-05
chr1:183296590-183325476:ENSMUSG00000042901_Aida:protein_coding:+	-0.35246	4.50731	24.4431	7.65379e-07	9.93324e-05
chr19:4164324-4175479:ENSMUSG00000075289_Carns1:protein_coding:-	-0.984329	1.44948	24.4284	7.71251e-07	9.93475e-05
chr10:7119063-7212237:ENSMUSG00000015202_Cnksr3:protein_coding:-	-0.465899	3.66912	24.3213	8.15328e-07	0.000104247
chr19:6922426-6925380:ENSMUSG00000050623_Catsperz:protein_coding:-	0.817805	1.82928	24.2887	8.29261e-07	0.000104596
chr1:62703285-62818695:ENSMUSG00000025969_Nrp2:protein_coding:+	-0.49726	5.98407	24.2865	8.30178e-07	0.000104596
chr16:17619354-17644828:ENSMUSG00000005899_Smpd4:protein_coding:+	0.396605	6.48905	24.2244	8.57412e-07	0.000107245
chr9:37555698-37649655:ENSMUSG00000001942_Siae:protein_coding:+	0.564633	4.45096	24.1379	8.96787e-07	0.000111363
chr9:21723483-21749919:ENSMUSG00000032193_Ldlr:protein_coding:+	-0.406188	4.39839	24.1026	9.13385e-07	0.000112614
chr18:63010213-63387183:ENSMUSG00000041482_Piezo2:protein_coding:-	-0.978056	1.74467	24.0047	9.61002e-07	0.000117644
chr9:50892801-51009073:ENSMUSG00000037112_Sik2:protein_coding:-	-0.429649	7.142	23.9812	9.7282e-07	0.000118252
chr1:104768529-104995481:ENSMUSG00000050840_Cdh20:protein_coding:+	-0.469284	6.79425	23.5557	1.21348e-06	0.000145189
chr3:108383839-108388231:ENSMUSG00000068744_Psrc1:protein_coding:+	0.789254	1.8971	23.5502	1.21695e-06	0.000145189
chr18:14783245-14900359:ENSMUSG00000054321_Taf4b:protein_coding:+	-0.410029	3.92942	23.546	1.21966e-06	0.000145189
chr6:32144268-32588192:ENSMUSG00000029765_Plxna4:protein_coding:-	0.404103	9.60079	23.3518	1.3492e-06	0.00015904
chr6:146888487-147032025:ENSMUSG00000016487_Ppfibp1:protein_coding:+	-0.347472	6.13132	23.3443	1.35444e-06	0.00015904
chr1:99772765-100485942:ENSMUSG00000067028_Cntnap5b:protein_coding:+	-0.3959	7.46162	23.3201	1.37162e-06	0.00015997
chrX:152294828-152327495:ENSMUSG00000087403_Kantr:protein_coding:-	-0.379516	4.88646	23.2726	1.40591e-06	0.000161759
chr1:23761753-23849158:ENSMUSG00000026156_B3gat2:protein_coding:+	-0.608473	2.52383	23.2706	1.40737e-06	0.000161759
chr8:64718139-64733792:ENSMUSG00000031604_Msmo1:protein_coding:-	-0.436685	5.05951	23.2601	1.41508e-06	0.000161759
chr13:97733498-97747411:ENSMUSG00000054944_5330416C01Rik:lincRNA:-	0.890649	2.96789	23.2322	1.43573e-06	0.000162974
chr9:108569886-108572774:ENSMUSG00000019039_Dalrd3:protein_coding:+	0.408278	4.23651	23.2204	1.44459e-06	0.000162974
chr2:147184083-147331681:ENSMUSG00000086509_Nkx2-2os:antisense:+	-0.659353	2.4741	23.1158	1.52529e-06	0.000170961
chr6:120666369-120771190:ENSMUSG00000071226_Cecr2:protein_coding:+	-0.433106	3.93803	23.0957	1.54135e-06	0.000171647
chr13:48107617-48237251:ENSMUSG00000114457_Gm36346:lincRNA:-	-0.93564	1.9016	23.0125	1.60955e-06	0.000178092
chr5:4081145-4104746:ENSMUSG00000001467_Cyp51:protein_coding:-	-0.409444	5.54068	22.9715	1.64424e-06	0.000180772
chr3:65528410-65555518:ENSMUSG00000034640_Tiparp:protein_coding:+	-0.686012	4.57307	22.9279	1.68192e-06	0.000183744
chr12:91633009-91788387:ENSMUSG00000020961_Ston2:protein_coding:-	-0.449127	4.3338	22.8043	1.79365e-06	0.00019454
chr8:23411502-23449632:ENSMUSG00000031548_Sfrp1:protein_coding:+	-0.877619	1.4822	22.794	1.80328e-06	0.00019454
chr11:61448442-61454131:ENSMUSG00000010086_Rnf112:protein_coding:-	0.421501	6.95769	22.7358	1.8587e-06	0.000199274
chr1:61638824-62642284:ENSMUSG00000052062_Pard3b:protein_coding:+	-0.43761	6.16526	22.7092	1.88464e-06	0.000200807
chr1:153779381-153844142:ENSMUSG00000042641_Rgsl1:protein_coding:-	0.732119	2.76523	22.6685	1.92502e-06	0.000203852
chr13:119690379-119708260:ENSMUSG00000093930_Hmgcs1:protein_coding:+	-0.401287	5.98204	22.6531	1.94044e-06	0.000204231
chr4:58285960-58374303:ENSMUSG00000057280_Musk:protein_coding:+	-1.62439	-0.677433	22.5159	2.08415e-06	0.000218028
chr6:92772699-92943492:ENSMUSG00000030022_Adamts9:protein_coding:-	-0.681619	4.12998	22.4493	2.15766e-06	0.000224358
chr14:51884842-51893039:ENSMUSG00000004561_Mettl17:protein_coding:+	0.348704	4.29092	22.4069	2.20583e-06	0.000227994
chr2:15049395-15082456:ENSMUSG00000017418_Arl5b:protein_coding:+	-0.571626	4.76546	22.2269	2.42251e-06	0.000248899
chr3:62338344-62462221:ENSMUSG00000036885_Arhgef26:protein_coding:+	-0.346713	4.92508	22.2137	2.43931e-06	0.000249142
chr2:6322667-6446390:ENSMUSG00000039046_Usp6nl:protein_coding:+	-0.317726	5.46497	22.1579	2.51116e-06	0.000254971
chr6:23262773-23839421:ENSMUSG00000017978_Cadps2:protein_coding:-	-0.306829	7.50616	22.0511	2.65483e-06	0.000267982
chr7:110061217-110095394:ENSMUSG00000061079_Zfp143:protein_coding:+	0.386207	3.67693	21.9919	2.73806e-06	0.000273705
chr19:4445908-4477447:ENSMUSG00000049303_Syt12:protein_coding:-	0.425245	4.48403	21.9883	2.74323e-06	0.000273705
chr11:95337018-95381872:ENSMUSG00000038893_Fam117a:protein_coding:+	-0.504716	2.8896	21.9516	2.79618e-06	0.000277384
chr1:146494760-146902472:ENSMUSG00000035131_Brinp3:protein_coding:+	-0.670466	7.42256	21.7707	3.07257e-06	0.000303061
chr1:178529125-178939200:ENSMUSG00000026494_Kif26b:protein_coding:+	0.516049	7.15177	21.5556	3.43726e-06	0.000337105
chr4:53030787-53159895:ENSMUSG00000015243_Abca1:protein_coding:-	-0.350013	6.13183	21.5356	3.47325e-06	0.000338711
chr7:111471661-111779977:ENSMUSG00000038296_Galnt18:protein_coding:-	0.411586	8.61248	21.5201	3.50148e-06	0.000339546
chr6:105673064-105677581:ENSMUSG00000085067_Gm15631:lincRNA:-	0.50065	2.74181	21.4778	3.57949e-06	0.000344179
chr13:113293159-113379711:ENSMUSG00000021763_BC067074:protein_coding:+	-0.921895	1.09121	21.4726	3.58915e-06	0.000344179
chr15:11064790-11349231:ENSMUSG00000047497_Adamts12:protein_coding:+	-0.742943	1.65837	21.2738	3.98127e-06	0.000379672
chr4:154170730-154275713:ENSMUSG00000057751_Megf6:protein_coding:+	0.580103	3.45401	21.2557	4.01908e-06	0.000381172
chr12:109734139-109734209:ENSMUSG00000065426_Mir134:miRNA:+	0.550145	2.43011	21.066	4.43741e-06	0.000418547
chr1:38177326-38664955:ENSMUSG00000037138_Aff3:protein_coding:-	0.377576	9.08693	21.0005	4.59172e-06	0.000430748
chr3:137931007-137981545:ENSMUSG00000028159_Dapp1:protein_coding:-	-0.476192	2.70723	20.858	4.94621e-06	0.000461495
chr13:31349901-31408922:ENSMUSG00000085620_G630018N14Rik:lincRNA:-	-1.25383	-0.45078	20.749	5.2358e-06	0.000485887
chr12:109743418-109743496:ENSMUSG00000065561_Mir369:miRNA:+	0.773987	1.03534	20.7085	5.34789e-06	0.000493636
chr9:48899213-48911099:ENSMUSG00000032269_Htr3a:protein_coding:-	0.727865	1.08649	20.6478	5.51992e-06	0.000506805
chr13:59054896-59084093:ENSMUSG00000114437_4930415C11Rik:antisense:-	-1.0114	0.312564	20.6262	5.58269e-06	0.000509857
chrX:146962513-147197277:ENSMUSG00000041380_Htr2c:protein_coding:+	-0.694659	5.42749	20.6107	5.62821e-06	0.000511308
chr2:118130424-118256966:ENSMUSG00000027344_Fsip1:protein_coding:-	-0.910316	0.608865	20.5572	5.78748e-06	0.000520504
chr11:52764634-53188538:ENSMUSG00000036264_Fstl4:protein_coding:+	0.607523	8.26909	20.5565	5.78975e-06	0.000520504
chr11:35121224-35708507:ENSMUSG00000056427_Slit3:protein_coding:+	0.409933	9.46027	20.5336	5.85926e-06	0.000524025
chr3:144188530-144205220:ENSMUSG00000028266_Lmo4:protein_coding:-	0.337768	6.47793	20.5128	5.92337e-06	0.000527028
chr11:57011387-57330244:ENSMUSG00000020524_Gria1:protein_coding:+	0.381286	10.4701	20.4676	6.06487e-06	0.00053685
chr15:9578193-9748868:ENSMUSG00000072663_Spef2:protein_coding:-	-1.09187	1.05575	20.45	6.12087e-06	0.000536964
chr14:74640840-74709494:ENSMUSG00000034997_Htr2a:protein_coding:+	0.433318	5.75278	20.4477	6.12838e-06	0.000536964
chr17:8282904-8297661:ENSMUSG00000023861_Mpc1:protein_coding:+	-0.286216	5.76967	20.4215	6.21276e-06	0.000541608
chr18:57878678-57946821:ENSMUSG00000024597_Slc12a2:protein_coding:+	-0.424603	6.49858	20.3927	6.30695e-06	0.000546119
chr13:107724617-107890064:ENSMUSG00000032846_Zswim6:processed_transcript:-	-0.427215	8.18317	20.3864	6.32778e-06	0.000546119
chrX:81070698-81097872:ENSMUSG00000025666_Tmem47:protein_coding:+	-0.51619	3.88773	20.2986	6.62482e-06	0.00056891
chr2:106463823-106523103:ENSMUSG00000087226_Gm14015:lincRNA:-	1.42986	0.327364	20.2258	6.88201e-06	0.000588071
chr12:73843039-73949814:ENSMUSG00000087700_Gm15283:antisense:-	0.682288	2.71821	20.1731	7.07415e-06	0.000601512
chr19:33137747-33392295:ENSMUSG00000071573_Rnls:protein_coding:-	-0.413273	3.66043	20.1575	7.132e-06	0.000603458
chr16:44139830-44163366:ENSMUSG00000022698_Naa50:protein_coding:+	-0.385866	4.40199	20.1407	7.19499e-06	0.000605818
chr1:55170159-55226782:ENSMUSG00000025978_Rftn2:protein_coding:-	-0.442298	3.14555	20.0578	7.51361e-06	0.000629575
chr12:90753208-90969798:ENSMUSG00000097071_4930544I03Rik:lincRNA:-	-0.664521	1.62685	20.0139	7.68827e-06	0.000638695
chr11:120618372-120625240:ENSMUSG00000025138_Sirt7:protein_coding:-	0.367898	4.43862	20.0118	7.69646e-06	0.000638695
chr12:99693045-99884439:ENSMUSG00000021176_Efcab11:protein_coding:-	-0.820197	1.27167	19.8623	8.32271e-06	0.000685016
chr2:5293457-5714515:ENSMUSG00000039145_Camk1d:protein_coding:-	0.530675	9.10932	19.8597	8.33401e-06	0.000685016
chr16:16213318-16272712:ENSMUSG00000041957_Pkp2:protein_coding:+	0.655048	4.68747	19.823	8.49546e-06	0.000694977
chr3:49892526-50443614:ENSMUSG00000027737_Slc7a11:protein_coding:-	-0.68393	6.18723	19.8043	8.57894e-06	0.000698495
chr18:66045302-66302739:ENSMUSG00000046318_Ccbe1:protein_coding:-	0.708472	6.52623	19.7778	8.69873e-06	0.000704924
chr14:64587331-64593961:ENSMUSG00000097545_Mir124a-1hg:lincRNA:+	0.428902	7.01977	19.6601	9.25131e-06	0.0007462
chr3:51515319-51560879:ENSMUSG00000037111_Setd7:protein_coding:-	-0.293605	5.81969	19.5945	9.57443e-06	0.000768671
chr17:88440711-88490533:ENSMUSG00000034998_Foxn2:protein_coding:+	-0.394459	4.51515	19.5588	9.75492e-06	0.000779536
chr13:63300712-63300784:ENSMUSG00000065475_Mir27b:miRNA:+	0.89049	1.20824	19.5499	9.80047e-06	0.000779567
chr9:97444395-98033181:ENSMUSG00000032452_Clstn2:protein_coding:-	0.4148	9.51572	19.5342	9.88168e-06	0.00078242
chr16:4941436-4964205:ENSMUSG00000022515_Anks3:protein_coding:-	0.280914	6.32719	19.5099	1.0008e-05	0.000788805
chr4:151003652-151044665:ENSMUSG00000028957_Per3:protein_coding:-	0.314582	6.99198	19.4479	1.03383e-05	0.000811133
chr6:65778988-65937010:ENSMUSG00000029913_Prdm5:protein_coding:+	-0.407769	4.78098	19.4311	1.04292e-05	0.000814565
chr18:57133090-57297467:ENSMUSG00000024593_Megf10:protein_coding:+	-0.444173	4.66409	19.4219	1.04801e-05	0.000814851
chr8:90247040-90348343:ENSMUSG00000043668_Tox3:protein_coding:-	-0.561556	5.57365	19.3974	1.0615e-05	0.000821643
chr14:60485208-60599031:ENSMUSG00000101797_Gm29266:lincRNA:+	-0.577993	1.91506	19.3797	1.07142e-05	0.000825615
chr1:172320501-172329318:ENSMUSG00000038026_Kcnj9:protein_coding:-	0.309931	6.11338	19.3614	1.08173e-05	0.000829855
chr6:104492790-104863406:ENSMUSG00000030092_Cntn6:protein_coding:+	-0.530883	7.30692	19.2869	1.12476e-05	0.000859049
chr16:90826719-90905109:ENSMUSG00000039903_Eva1c:protein_coding:+	-0.600128	2.42978	19.2269	1.16064e-05	0.000882548
chr4:133240818-133252929:ENSMUSG00000028862_Map3k6:protein_coding:+	1.06941	1.70596	19.2032	1.17519e-05	0.000889693
chr19:26605050-26778322:ENSMUSG00000024921_Smarca2:protein_coding:+	0.325427	8.0691	19.1396	1.21499e-05	0.000915333
chr15:59315077-59331192:ENSMUSG00000022351_Sqle:protein_coding:+	-0.389473	4.55392	19.1322	1.21967e-05	0.000915333
chr11:25602763-26210763:ENSMUSG00000032985_5730522E02Rik:protein_coding:-	-0.370791	8.37962	19.0678	1.26157e-05	0.000942681
chr5:110514923-110525980:ENSMUSG00000048215_A630023P12Rik:lincRNA:+	0.752939	1.32601	19.0289	1.28753e-05	0.00095418
chr3:125865271-125938619:ENSMUSG00000032854_Ugt8a:protein_coding:-	-0.578235	4.34228	19.0193	1.29403e-05	0.00095418
chr16:78332637-78377192:ENSMUSG00000022863_Btg3:protein_coding:-	-0.482784	3.69035	19.0047	1.30395e-05	0.00095418
chr5:149614287-149636376:ENSMUSG00000029657_Hsph1:protein_coding:-	-0.419041	6.29821	19.0011	1.30644e-05	0.00095418
chr17:6106437-6251128:ENSMUSG00000034377_Tulp4:protein_coding:+	-0.330498	7.40282	18.9984	1.30828e-05	0.00095418
chr1:19103022-19166346:ENSMUSG00000042596_Tfap2d:protein_coding:+	-2.29258	-0.433702	18.9957	1.31012e-05	0.00095418
chrX:111388192-111537959:ENSMUSG00000025665_Rps6ka6:protein_coding:-	-0.632868	2.42864	18.9655	1.33101e-05	0.000959775
chrX:113297510-113836386:ENSMUSG00000025592_Dach2:protein_coding:+	-0.670381	1.62437	18.9624	1.3332e-05	0.000959775
chr14:65968483-65981547:ENSMUSG00000022037_Clu:protein_coding:+	-0.40516	6.00822	18.9606	1.33449e-05	0.000959775
chr8:110266977-110610253:ENSMUSG00000059854_Hydin:protein_coding:+	-0.710714	1.4532	18.9347	1.35268e-05	0.000968822
chrX:145446425-145505181:ENSMUSG00000041688_Amot:protein_coding:-	-0.31818	4.02755	18.895	1.38116e-05	0.000984613
chr1:194938819-194961279:ENSMUSG00000016494_Cd34:protein_coding:+	0.371744	5.32075	18.8881	1.38614e-05	0.000984613
chrX:85701937-85776819:ENSMUSG00000025059_Gk:protein_coding:-	-0.329386	5.48123	18.8782	1.39333e-05	0.00098567
chr10:123263996-123741204:ENSMUSG00000044071_Fam19a2:protein_coding:+	-0.540794	7.99889	18.8345	1.42562e-05	0.00100439
chr2:110262697-110314560:ENSMUSG00000041660_Bbox1:protein_coding:-	-1.26849	-0.312627	18.8037	1.44883e-05	0.00101284
chr11:70647235-70651421:ENSMUSG00000040746_Rnf167:protein_coding:+	0.317272	4.02332	18.8031	1.44935e-05	0.00101284
chr2:180499976-180544980:ENSMUSG00000027568_Ntsr1:protein_coding:+	-0.650213	3.16545	18.778	1.46851e-05	0.00102067
chr17:79848390-79896123:ENSMUSG00000059811_Atl2:protein_coding:-	-0.305722	5.71035	18.773	1.47238e-05	0.00102067
chr2:54436317-55118309:ENSMUSG00000060988_Galnt13:protein_coding:+	-0.325808	8.21513	18.7605	1.48203e-05	0.00102325
chr5:100679484-100719716:ENSMUSG00000035273_Hpse:protein_coding:-	1.19081	-0.404911	18.7037	1.52688e-05	0.00105002
chr5:151063546-151428163:ENSMUSG00000107011_Gm42906:protein_coding:-	-0.390292	5.84643	18.6793	1.54655e-05	0.00105933
chr10:97681414-97967090:ENSMUSG00000074776_Gm10754:lincRNA:-	-0.409856	5.70901	18.6483	1.57189e-05	0.00107243
chr7:67952827-68233668:ENSMUSG00000005533_Igf1r:protein_coding:+	0.27808	8.87764	18.638	1.58038e-05	0.00107397
chr15:36009479-36140400:ENSMUSG00000037627_Rgs22:protein_coding:-	-0.600279	1.80965	18.6265	1.58991e-05	0.00107552
chr7:26808892-26821205:ENSMUSG00000049685_Cyp2g1:protein_coding:+	-6.01213	-0.0425184	18.6203	1.59511e-05	0.00107552
chr6:42286685-42315756:ENSMUSG00000029862_Clcn1:protein_coding:+	0.418215	4.27249	18.5165	1.68442e-05	0.00113132
chr16:42875881-43642602:ENSMUSG00000022708_Zbtb20:protein_coding:+	-0.470803	8.72176	18.4862	1.71137e-05	0.00114496
chr10:120923413-120979332:ENSMUSG00000048661_Lemd3:protein_coding:-	-0.308071	5.87778	18.4075	1.78359e-05	0.00118867
chr10:29452416-29535867:ENSMUSG00000019880_Rspo3:protein_coding:-	-0.580378	4.7916	18.3638	1.82492e-05	0.00120785
chr1:65282056-65389244:ENSMUSG00000025946_Pth2r:protein_coding:+	-1.02634	2.62889	18.3623	1.82636e-05	0.00120785
chr16:92485736-92541243:ENSMUSG00000022949_Clic6:protein_coding:+	-2.59453	-0.446807	18.3255	1.86197e-05	0.0012267
chr1:191436340-191465048:ENSMUSG00000103114_Gm32200:lincRNA:-	-0.544302	3.15875	18.3118	1.87546e-05	0.00123088
chr11:103219762-103267472:ENSMUSG00000020941_Map3k14:protein_coding:-	-0.434161	3.36005	18.2881	1.89886e-05	0.00123863
chr19:10064164-10101503:ENSMUSG00000024665_Fads2:protein_coding:-	-0.346131	4.83009	18.2854	1.9016e-05	0.00123863
chr10:8722219-8886070:ENSMUSG00000015305_Sash1:protein_coding:-	-0.276694	6.33866	18.2291	1.9586e-05	0.00127095
chr16:97356742-97442936:ENSMUSG00000040605_Bace2:protein_coding:+	-0.9227	2.44822	18.2192	1.96884e-05	0.00127281
chr9:24341657-24418709:ENSMUSG00000074465_Gm10701:antisense:+	-1.13603	-0.0304911	18.1917	1.99751e-05	0.00128111
chr18:69979131-70141605:ENSMUSG00000024511_Rab27b:protein_coding:-	0.29507	6.35435	18.1873	2.00208e-05	0.00128111
chr8:11948339-12000216:ENSMUSG00000109995_B020031H02Rik:lincRNA:+	-1.14288	-0.0705338	18.1855	2.00394e-05	0.00128111
chr1:46066315-46373546:ENSMUSG00000041144_Dnah7b:protein_coding:+	-0.422215	4.32953	18.0826	2.11522e-05	0.00134569
chr6:65671590-65712326:ENSMUSG00000049001_Ndnf:protein_coding:+	-0.491326	4.20575	18.0778	2.12055e-05	0.00134569
chr2:73429610-73529734:ENSMUSG00000075284_Wipf1:protein_coding:-	-0.346817	4.38343	18.0517	2.14988e-05	0.00135931
chr3:122255958-122293720:ENSMUSG00000057359_Gm17494:processed_transcript:-	0.43545	4.38673	17.9818	2.23026e-05	0.00140142
chr3:102262405-102445132:ENSMUSG00000105891_A230001M10Rik:lincRNA:+	-0.787526	3.15593	17.9797	2.23272e-05	0.00140142
chr12:49389652-49407360:ENSMUSG00000104861_3110039M20Rik:lincRNA:+	0.369146	5.57281	17.9646	2.25055e-05	0.00140749
chr14:101653967-101696125:ENSMUSG00000022111_Uchl3:protein_coding:+	-0.305787	5.34034	17.9346	2.2863e-05	0.00142466
chr18:42053667-42158960:ENSMUSG00000057719_Sh3rf2:protein_coding:+	-2.94096	0.780263	17.9235	2.29968e-05	0.00142466
chr15:73205102-73423280:ENSMUSG00000022607_Ptk2:protein_coding:-	0.305309	9.34673	17.9203	2.30348e-05	0.00142466
chr2:105536080-105670330:ENSMUSG00000086029_Pax6os1:antisense:-	-0.858071	0.894417	17.9141	2.31101e-05	0.00142466
chr6:53287270-53700376:ENSMUSG00000053007_Creb5:protein_coding:+	-0.516523	4.36955	17.89	2.34045e-05	0.00143767
chr6:141629518-141686646:ENSMUSG00000030236_Slco1b2:protein_coding:+	-1.07734	-0.136588	17.8821	2.35017e-05	0.00143852
chr7:100285520-100319699:ENSMUSG00000051048_P4ha3:protein_coding:+	0.61852	1.96324	17.8334	2.41112e-05	0.00147061
chr13:42680623-43138526:ENSMUSG00000054728_Phactr1:protein_coding:+	0.412394	11.2274	17.8113	2.43933e-05	0.00148258
chr8:14350178-14350285:ENSMUSG00000106670_Gm44347:miRNA:+	1.18215	0.287757	17.8036	2.44925e-05	0.00148339
chr3:142239590-142395696:ENSMUSG00000028273_Pdlim5:protein_coding:-	-0.437653	5.6574	17.7674	2.49625e-05	0.00150656
chr4:120267079-120287349:ENSMUSG00000052135_Foxo6:protein_coding:-	-0.62101	3.12457	17.7451	2.52567e-05	0.00151901
chr8:121881150-121907694:ENSMUSG00000040010_Slc7a5:protein_coding:-	0.36655	6.00955	17.7325	2.54239e-05	0.00151939
chr3:121426497-121458207:ENSMUSG00000053931_Cnn3:protein_coding:+	-0.401836	3.7828	17.7314	2.5439e-05	0.00151939
chr1:155011332-155057179:ENSMUSG00000101880_Gm29282:lincRNA:-	0.729336	1.64869	17.6699	2.62758e-05	0.00156395
chr2:67491044-67516525:ENSMUSG00000087467_Gm13601:antisense:-	0.525259	4.19508	17.638	2.67193e-05	0.00158488
chr12:79297282-79814690:ENSMUSG00000059060_Rad51b:protein_coding:+	-0.61986	2.19963	17.6059	2.71745e-05	0.00160637
chr1:78657825-78707743:ENSMUSG00000032883_Acsl3:protein_coding:+	-0.338147	7.04623	17.5582	2.7865e-05	0.0016345
chr19:50143299-50678646:ENSMUSG00000043531_Sorcs1:protein_coding:-	0.358901	8.8909	17.5582	2.78652e-05	0.0016345
chr7:45924072-45948963:ENSMUSG00000040189_Ccdc114:protein_coding:+	-0.953293	0.672347	17.5534	2.79344e-05	0.0016345
chr7:107370728-107548656:ENSMUSG00000062542_Syt9:protein_coding:+	-0.558216	4.28268	17.5195	2.8437e-05	0.00165828
chr14:122456795-122465677:ENSMUSG00000041703_Zic5:protein_coding:-	-0.719995	1.11535	17.5028	2.86881e-05	0.00166729
chr11:84880148-84911226:ENSMUSG00000020527_Myo19:protein_coding:+	0.398181	4.35148	17.4389	2.96689e-05	0.00171315
chr13:49464023-49652785:ENSMUSG00000021391_Cenpp:protein_coding:-	-0.367326	3.50809	17.4324	2.97714e-05	0.00171315
chrX:73778963-73786897:ENSMUSG00000002010_Idh3g:protein_coding:-	0.40081	5.08883	17.4321	2.9775e-05	0.00171315
chr2:153031852-153055775:ENSMUSG00000042631_Xkr7:protein_coding:+	-0.561548	3.01761	17.4155	3.00365e-05	0.00172246
chr2:25352276-25356359:ENSMUSG00000026958_Dpp7:protein_coding:-	0.378447	3.73279	17.3679	3.07979e-05	0.00176027
chr10:119018346-119021670:ENSMUSG00000112540_Gm47461:lincRNA:-	0.97746	0.131855	17.3251	3.15001e-05	0.00179447
chr9:42518135-42944493:ENSMUSG00000032017_Grik4:protein_coding:-	0.589005	7.73048	17.3136	3.16904e-05	0.00179937
chr2:26243469-26294557:ENSMUSG00000048038_Ccdc187:protein_coding:-	-1.37145	2.20871	17.3026	3.18743e-05	0.00180387
chrX:12675369-12762073:ENSMUSG00000064127_Med14:protein_coding:-	-0.285624	6.597	17.2803	3.22518e-05	0.00181927
chr3:31095058-31122577:ENSMUSG00000027660_Skil:protein_coding:+	-0.255676	5.96637	17.2673	3.24727e-05	0.00182577
chr5:47983138-48307733:ENSMUSG00000031558_Slit2:protein_coding:+	-0.490638	7.65821	17.2504	3.2763e-05	0.00183611
chr3:98313170-98339990:ENSMUSG00000053398_Phgdh:protein_coding:-	-0.429565	3.61887	17.2338	3.30511e-05	0.00184626
chr8:50117745-50517889:ENSMUSG00000109838_Gm45341:lincRNA:-	-1.33467	5.27767	17.2253	3.31985e-05	0.00184851
chr6:51432670-51458768:ENSMUSG00000029832_Nfe2l3:protein_coding:+	-0.682069	1.96755	17.2114	3.34426e-05	0.00185612
chr17:80393752-80480453:ENSMUSG00000024241_Sos1:protein_coding:-	-0.271787	6.67086	17.165	3.42689e-05	0.00189588
chrMT:10167-11544:ENSMUSG00000064363_mt-Nd4:protein_coding:+	-0.933103	1.69909	17.1195	3.51e-05	0.00193566
chr1:119545037-119649000:ENSMUSG00000026383_Epb41l5:protein_coding:-	-0.368941	4.25102	17.0695	3.60365e-05	0.00198098
chr10:26229707-26272172:ENSMUSG00000051354_Samd3:protein_coding:+	-1.70334	-0.576583	17.052	3.63707e-05	0.001993
chr10:80685253-80701977:ENSMUSG00000003348_Mob3a:protein_coding:-	-0.497307	2.76824	17.013	3.71243e-05	0.00202785
chr2:91457511-91513779:ENSMUSG00000027253_Lrp4:protein_coding:+	-0.35622	5.55268	16.9901	3.75744e-05	0.00204597
chr8:50201613-50517680:ENSMUSG00000109741_Gm45455:lincRNA:-	-1.33493	5.1025	16.9634	3.81077e-05	0.00206848
chrX:74281912-74290151:ENSMUSG00000009995_Taz:protein_coding:+	0.275783	5.31332	16.9393	3.85936e-05	0.00208673
chr16:43754026-43822932:ENSMUSG00000022705_Drd3:protein_coding:+	-2.32169	0.0824795	16.9348	3.86856e-05	0.00208673
chr13:83891208-83928710:ENSMUSG00000100891_2810049E08Rik:lincRNA:+	-0.351428	4.79698	16.9271	3.88435e-05	0.00208872
chr7:105425731-105470898:ENSMUSG00000030898_Cckbr:protein_coding:+	0.32506	5.32884	16.8815	3.97872e-05	0.00212641
chr14:79325269-79390778:ENSMUSG00000022020_Naa16:protein_coding:-	-0.307171	5.07633	16.8813	3.97908e-05	0.00212641
chr12:14146830-14152054:ENSMUSG00000020607_Fam84a:protein_coding:-	0.358219	4.15894	16.8715	3.99973e-05	0.00213085
chr4:124528924-124657169:ENSMUSG00000098760_Gm2164:antisense:-	0.564757	6.12452	16.8556	4.03344e-05	0.00214219
chr12:109740510-109740577:ENSMUSG00000065438_Mir377:miRNA:+	0.692123	1.61837	16.8387	4.06948e-05	0.0021547
chr2:104143073-104411013:ENSMUSG00000068373_D430041D05Rik:protein_coding:-	0.490412	9.32952	16.7868	4.18233e-05	0.00219479
chr4:63959785-64047015:ENSMUSG00000028364_Tnc:protein_coding:-	-0.652836	3.21323	16.7847	4.18693e-05	0.00219479
chr2:32377097-32381938:ENSMUSG00000039195_1110008P14Rik:protein_coding:-	0.503838	4.14222	16.7826	4.19161e-05	0.00219479
chr15:103123070-103146828:ENSMUSG00000097003_D930007P13Rik:lincRNA:-	1.19604	-0.338998	16.7806	4.19606e-05	0.00219479
chr14:24448696-24487058:ENSMUSG00000025280_Polr3a:protein_coding:-	0.291323	5.55823	16.7278	4.31434e-05	0.00224984
chr6:31220351-31337404:ENSMUSG00000087380_2210408F21Rik:processed_transcript:+	0.365271	7.51309	16.7078	4.36017e-05	0.00226495
chr19:30098449-30175418:ENSMUSG00000024827_Gldc:protein_coding:-	-0.459858	3.84037	16.7037	4.36954e-05	0.00226495
chr13:89739460-89887166:ENSMUSG00000089940_Gm4117:antisense:+	-0.754889	1.11154	16.6791	4.42662e-05	0.00228766
chr5:88886818-89239653:ENSMUSG00000060961_Slc4a4:protein_coding:+	-0.482431	7.77477	16.6637	4.46268e-05	0.00229941
chr14:67715937-67742310:ENSMUSG00000034327_Kctd9:protein_coding:+	-0.366907	4.16664	16.6457	4.50515e-05	0.00231438
chr7:120957036-120982312:ENSMUSG00000030878_Cdr2:protein_coding:-	-0.649389	1.71377	16.633	4.5354e-05	0.00232302
chr1:91415982-91459324:ENSMUSG00000055866_Per2:protein_coding:-	0.366246	6.30133	16.6079	4.59581e-05	0.00234699
chr4:82508016-82547292:ENSMUSG00000087413_Gm11266:antisense:+	-0.346158	3.61453	16.5713	4.68551e-05	0.00238574
chr14:29978337-30006354:ENSMUSG00000015971_Actr8:protein_coding:+	0.284139	5.48405	16.563	4.70604e-05	0.00238915
chr2:136052239-136069917:ENSMUSG00000027270_Lamp5:protein_coding:+	0.382516	4.9054	16.5359	4.77365e-05	0.00241636
chr2:118814003-118853957:ENSMUSG00000027331_Knstrn:protein_coding:+	0.874289	1.77653	16.5254	4.80015e-05	0.00242267
chr12:8771323-8793715:ENSMUSG00000020592_Sdc1:protein_coding:+	-1.07891	-0.465554	16.4188	5.07788e-05	0.00255537
chr11:80428615-80473248:ENSMUSG00000017428_Psmd11:protein_coding:+	-0.268209	5.33638	16.3901	5.15528e-05	0.00257085
chr8:33516738-33585582:ENSMUSG00000009628_Tex15:protein_coding:+	-0.815156	1.14811	16.3887	5.15924e-05	0.00257085
chr2:170346991-170427845:ENSMUSG00000013523_Bcas1:protein_coding:-	-0.459592	4.81906	16.3886	5.1595e-05	0.00257085
chr19:4261668-4269172:ENSMUSG00000034616_Ssh3:protein_coding:-	0.424606	4.72492	16.3854	5.16822e-05	0.00257085
chr10:82650433-82690650:ENSMUSG00000020251_Glt8d2:protein_coding:-	0.437844	4.43748	16.369	5.21306e-05	0.00258571
chr8:110882456-110902488:ENSMUSG00000033703_Fuk:protein_coding:-	0.363746	3.95619	16.3337	5.31109e-05	0.00262679
chr4:70216856-70410443:ENSMUSG00000039298_Cdk5rap2:protein_coding:-	-0.23567	5.8794	16.2936	5.42474e-05	0.00266892
chr3:88336260-88362338:ENSMUSG00000001415_Smg5:protein_coding:+	0.280751	5.60231	16.2927	5.42721e-05	0.00266892
chr10:26980036-27619758:ENSMUSG00000019899_Lama2:protein_coding:-	-0.385327	6.0605	16.2649	5.50738e-05	0.00270065
chr16:92058322-92087473:ENSMUSG00000089774_Slc5a3:protein_coding:+	-0.365355	6.42875	16.2406	5.57865e-05	0.00272785
chr12:116485720-117276849:ENSMUSG00000056553_Ptprn2:protein_coding:+	0.274638	10.2016	16.2196	5.64078e-05	0.00275044
chr18:60995381-61014199:ENSMUSG00000052026_Slc6a7:protein_coding:-	0.364156	6.01782	16.1502	5.85132e-05	0.00284506
chr13:25056004-25210706:ENSMUSG00000035910_Dcdc2a:protein_coding:+	-0.411032	3.65164	16.09	6.04024e-05	0.00292656
chr10:47016652-47102832:ENSMUSG00000110843_Gm35552:lincRNA:-	-0.58774	2.18128	16.086	6.05285e-05	0.00292656
chr14:54431612-54445364:ENSMUSG00000000957_Mmp14:protein_coding:+	-0.592496	2.18698	16.0726	6.09582e-05	0.00293271
chr10:94036001-94145339:ENSMUSG00000020021_Fgd6:protein_coding:+	-0.317876	4.99114	16.0715	6.09954e-05	0.00293271
chr16:62732444-62786818:ENSMUSG00000050312_Nsun3:protein_coding:-	0.421629	3.80893	16.0521	6.16225e-05	0.00295463
chr11:75172560-75177633:ENSMUSG00000085609_1700016P03Rik:processed_transcript:+	-0.474316	4.63433	16.0413	6.19746e-05	0.00296328
chr5:87459490-87490871:ENSMUSG00000106677_Ugt2a1:protein_coding:-	-5.08517	0.378145	16.0257	6.24886e-05	0.00297176
chr1:6487231-6860940:ENSMUSG00000033740_St18:protein_coding:+	-0.730802	6.13025	16.0231	6.25741e-05	0.00297176
chr9:120193089-120280327:ENSMUSG00000111360_Gm38642:lincRNA:+	0.628075	2.94348	16.0178	6.2751e-05	0.00297176
chr10:62429209-62449738:ENSMUSG00000020079_Supv3l1:protein_coding:-	0.313079	4.32981	16.0151	6.28406e-05	0.00297176
chr3:116272553-116424032:ENSMUSG00000033502_Cdc14a:protein_coding:-	-0.347235	3.8813	15.9973	6.34319e-05	0.00298583
chr7:119922671-120095280:ENSMUSG00000052273_Dnah3:protein_coding:-	-1.31859	-0.176302	15.9958	6.34841e-05	0.00298583
chr2:109280738-109341747:ENSMUSG00000027115_Kif18a:protein_coding:+	-0.638044	1.35788	15.9205	6.60598e-05	0.00309853
chr13:75089826-75134861:ENSMUSG00000021587_Pcsk1:protein_coding:+	-0.492322	6.42059	15.9109	6.63943e-05	0.00310578
chr1:163245119-163313710:ENSMUSG00000026586_Prrx1:protein_coding:-	-0.577977	3.68216	15.8697	6.78559e-05	0.00316557
chr5:87460240-87486806:ENSMUSG00000107180_Gm43638:protein_coding:-	-5.02115	0.319476	15.8519	6.84984e-05	0.00318693
chr4:101346531-101356735:ENSMUSG00000086782_E130102H24Rik:lincRNA:-	-0.267081	4.97907	15.824	6.95145e-05	0.00322551
chr7:47077795-47133684:ENSMUSG00000030854_Ptpn5:protein_coding:-	0.343561	6.86258	15.8135	6.9902e-05	0.00323341
chr4:114406724-114615098:ENSMUSG00000070867_Trabd2b:protein_coding:+	0.40561	6.42487	15.8056	7.01954e-05	0.00323341
chr3:29082023-29691209:ENSMUSG00000063600_Egfem1:protein_coding:+	-0.411055	9.50357	15.8042	7.02468e-05	0.00323341
chr1:92908378-92910764:ENSMUSG00000097251_5033417F24Rik:antisense:-	0.580638	2.16777	15.7746	7.13552e-05	0.00326172
chr3:87078593-87174747:ENSMUSG00000041734_Kirrel:protein_coding:-	-0.349068	3.72984	15.7741	7.13742e-05	0.00326172
chr8:94601937-94660275:ENSMUSG00000050079_Rspry1:protein_coding:+	-0.260797	5.70608	15.7726	7.14286e-05	0.00326172
chr9:80165031-80311729:ENSMUSG00000033577_Myo6:protein_coding:+	-0.267067	6.63187	15.7498	7.22962e-05	0.00329262
chr11:120729489-120732114:ENSMUSG00000025150_Cbr2:protein_coding:-	-1.71635	-0.239658	15.744	7.25162e-05	0.00329395
chr12:52503972-52571975:ENSMUSG00000035133_Arhgap5:protein_coding:+	-0.307087	6.75414	15.7185	7.35035e-05	0.00333004
chr12:61499660-61521820:ENSMUSG00000113429_Gm20063:lincRNA:-	0.518524	4.22055	15.6369	7.67406e-05	0.00346759
chr8:80764438-80880519:ENSMUSG00000031714_Gab1:protein_coding:-	-0.342887	5.54923	15.6312	7.6974e-05	0.00346905
chr14:71856702-71920439:ENSMUSG00000115304_4930434J06Rik:lincRNA:+	0.8084	0.705883	15.6243	7.72562e-05	0.00347271
chr2:14388316-14494977:ENSMUSG00000036949_Slc39a12:protein_coding:+	-0.292199	4.76726	15.6154	7.7621e-05	0.00348004
chr10:26753421-26918648:ENSMUSG00000039031_Arhgap18:protein_coding:+	-0.440487	5.10237	15.5865	7.88151e-05	0.00352442
chr6:135713233-136173511:ENSMUSG00000030209_Grin2b:protein_coding:-	0.363683	10.894	15.5427	8.06609e-05	0.00358982
chr7:135689784-135716361:ENSMUSG00000031004_Mki67:protein_coding:-	-1.58031	0.430829	15.542	8.06934e-05	0.00358982
chr19:53310506-53375810:ENSMUSG00000025025_Mxi1:protein_coding:+	-0.293032	5.41973	15.533	8.10769e-05	0.0035976
chr15:42424723-42676977:ENSMUSG00000022309_Angpt1:protein_coding:-	-0.625707	4.93288	15.5259	8.13841e-05	0.00360198
chr11:12236608-12464960:ENSMUSG00000020173_Cobl:protein_coding:-	0.357098	9.0593	15.4574	8.4386e-05	0.00372529
chr19:5824708-5845478:ENSMUSG00000092274_Neat1:lincRNA:-	-0.430684	5.86246	15.4417	8.5088e-05	0.00374331
chr13:81095068-81633154:ENSMUSG00000069170_Adgrv1:protein_coding:-	-0.443519	3.11689	15.4386	8.52281e-05	0.00374331
chr15:34306677-34436273:ENSMUSG00000022324_Matn2:protein_coding:+	0.448173	5.81506	15.4306	8.55911e-05	0.00374972
chr8:50743291-50916997:ENSMUSG00000110246_C130073E24Rik:lincRNA:-	-1.338	4.08744	15.4174	8.61922e-05	0.00376649
chr13:8885501-8892451:ENSMUSG00000058258_Idi1:protein_coding:+	-0.656016	2.56706	15.3914	8.73833e-05	0.0038089
chr9:59388258-59486618:ENSMUSG00000025234_Arih1:protein_coding:-	-0.280422	7.35285	15.3594	8.88755e-05	0.00385772
chr9:121577843-121642096:ENSMUSG00000032530_Lyzl4:protein_coding:-	0.603741	5.18872	15.3579	8.89503e-05	0.00385772
chr12:116405402-116463731:ENSMUSG00000042029_Ncapg2:protein_coding:+	-0.465713	2.83329	15.2897	9.22159e-05	0.00398672
chr6:125690419-126040126:ENSMUSG00000038115_Ano2:protein_coding:+	-1.36026	2.60066	15.2814	9.2626e-05	0.00398672
chr14:45351093-45422820:ENSMUSG00000053205_Styx:protein_coding:+	-0.316297	4.59114	15.2781	9.27838e-05	0.00398672
chr18:62548911-62661366:ENSMUSG00000044176_Spink10:protein_coding:+	0.299928	5.56957	15.2722	9.30774e-05	0.00398672
chr1:21218575-21230167:ENSMUSG00000025933_Tmem14a:protein_coding:+	0.421679	3.48968	15.2721	9.30796e-05	0.00398672
chr18:37843601-37935476:ENSMUSG00000024456_Diaph1:protein_coding:-	-0.25927	6.04897	15.2643	9.34645e-05	0.00399329
chr9:72438011-72462025:ENSMUSG00000032221_Mns1:protein_coding:+	-1.0131	-0.309924	15.2338	9.4988e-05	0.00404837
chr5:137026392-137033351:ENSMUSG00000037428_Vgf:protein_coding:+	0.585671	4.40014	15.21	9.61904e-05	0.00408951
chr2:36230426-36252272:ENSMUSG00000047250_Ptgs1:protein_coding:+	0.454322	3.57374	15.1971	9.68503e-05	0.00410745
chr8:71708387-71725716:ENSMUSG00000070000_Fcho1:protein_coding:-	0.28418	5.30698	15.1823	9.76163e-05	0.00412979
chr8:25754480-25769704:ENSMUSG00000091514_Gm17484:lincRNA:+	0.340531	3.66943	15.1612	9.87104e-05	0.00416587
chr14:8431192-8666240:ENSMUSG00000021747_4930452B06Rik:protein_coding:-	-0.426371	4.5751	15.1394	9.98565e-05	0.00420396
chr7:112225856-112355194:ENSMUSG00000038244_Mical2:protein_coding:+	0.530445	9.15557	15.1112	0.000101358	0.00425679
chr3:89202928-89208966:ENSMUSG00000028048_Gba:protein_coding:+	0.280801	4.34527	15.1015	0.000101883	0.00426844
chr5:87459490-87482260:ENSMUSG00000029268_Ugt2a2:protein_coding:-	-4.72426	0.0520552	15.0685	0.000103677	0.00433309
chr10:80808496-80813498:ENSMUSG00000020216_Jsrp1:protein_coding:-	1.28182	-0.291389	15.062	0.000104039	0.00433771
chr2:26382802-26389316:ENSMUSG00000026927_Sdccag3:protein_coding:-	0.344981	5.77676	15.0562	0.000104358	0.00434052
chr12:109715671-109715791:ENSMUSG00000080411_Mir1193:miRNA:+	0.649808	1.63324	15.0342	0.000105579	0.00438076
chr3:87948666-87953376:ENSMUSG00000004885_Crabp2:protein_coding:+	-1.11411	-0.779161	15.0252	0.000106088	0.00439132
chr4:140906344-140952586:ENSMUSG00000028927_Padi2:protein_coding:+	-0.491583	2.82584	15.0055	0.000107196	0.00442659
chrX:60223290-60592698:ENSMUSG00000062949_Atp11c:protein_coding:-	-0.348859	5.71608	15.0006	0.000107479	0.00442769
chr13:93299635-93405129:ENSMUSG00000007617_Homer1:protein_coding:+	-0.34988	8.95436	14.9613	0.000109739	0.00451002
chr6:100228565-100287485:ENSMUSG00000072872_Rybp:protein_coding:-	-0.292456	5.84398	14.9132	0.000112572	0.00461546
chr13:45549755-45965008:ENSMUSG00000046876_Atxn1:protein_coding:-	0.39952	9.16801	14.8559	0.000116044	0.00474168
chr9:109931460-110083955:ENSMUSG00000032479_Map4:protein_coding:+	-0.25625	7.05335	14.8534	0.0001162	0.00474168
chr1:106171752-106394250:ENSMUSG00000044340_Phlpp1:protein_coding:+	-0.288106	7.98132	14.8418	0.000116914	0.00475955
chr2:93419111-93463140:ENSMUSG00000027215_Cd82:protein_coding:-	-0.500274	2.82044	14.8342	0.000117387	0.00476757
chr7:45367891-45370583:ENSMUSG00000003872_Lin7b:protein_coding:-	0.307131	4.23929	14.8087	0.000118985	0.00482112
chr1:75192151-75199387:ENSMUSG00000026199_Ankzf1:protein_coding:+	0.278599	4.59466	14.7833	0.000120597	0.00487501
chr14:55540266-55551242:ENSMUSG00000040618_Pck2:protein_coding:+	0.295192	3.75645	14.7693	0.000121498	0.00489994
chr8:14095865-14847680:ENSMUSG00000047495_Dlgap2:protein_coding:+	0.39753	10.9787	14.762	0.00012197	0.00490751
chr11:80810175-80822033:ENSMUSG00000035413_Tmem98:protein_coding:+	-0.662454	1.27429	14.7513	0.000122663	0.00492391
chr4:41769467-41774247:ENSMUSG00000073888_Ccl27a:protein_coding:-	0.295815	5.75211	14.7468	0.000122959	0.00492434
chr8:125729963-125748235:ENSMUSG00000031851_Ntpcr:protein_coding:+	0.375939	3.06611	14.7091	0.000125442	0.00500321
chr14:9443375-9469555:ENSMUSG00000114298_Gm48371:lincRNA:-	-0.801483	0.529556	14.7081	0.000125508	0.00500321
chr7:119794006-119848943:ENSMUSG00000030924_Rexo5:protein_coding:+	-0.576465	1.65298	14.6977	0.0001262	0.0050192
chr8:110721476-110741400:ENSMUSG00000033763_Mtss1l:protein_coding:+	-0.321497	5.2876	14.6933	0.000126493	0.0050193
chr19:6925710-6934515:ENSMUSG00000024957_Kcnk4:protein_coding:-	0.636188	3.00236	14.6828	0.000127201	0.00503583
chr14:105258573-105309298:ENSMUSG00000053253_Ndfip2:protein_coding:+	-0.271484	6.1338	14.666	0.000128342	0.00506935
chr5:96997689-97091867:ENSMUSG00000034663_Bmp2k:protein_coding:+	-0.283556	5.61499	14.6329	0.000130612	0.00514726
chr16:88376609-88443450:ENSMUSG00000116885_AC110241.2:lincRNA:+	-0.756457	1.98145	14.6029	0.000132713	0.00521814
chr8:128358604-128503363:ENSMUSG00000025810_Nrp1:protein_coding:+	0.277969	7.08911	14.5701	0.000135042	0.00529763
chr7:35334170-35392289:ENSMUSG00000030494_Rhpn2:protein_coding:+	-0.558879	2.2711	14.5547	0.00013615	0.00532898
chr9:50751325-50756636:ENSMUSG00000032060_Cryab:protein_coding:+	-0.812376	1.88299	14.539	0.000137285	0.00535077
chr18:46741876-46790826:ENSMUSG00000024480_Ap3s1:protein_coding:+	-0.316255	5.96587	14.5331	0.000137721	0.00535077
chr17:71869442-72603709:ENSMUSG00000055471_Alk:protein_coding:-	0.294192	6.64606	14.5309	0.000137883	0.00535077
chr4:156034840-156059414:ENSMUSG00000029074_Ttll10:protein_coding:-	-3.97617	0.287341	14.53	0.000137946	0.00535077
chr4:41699989-41769474:ENSMUSG00000073889_Il11ra1:protein_coding:+	0.34345	5.04591	14.5237	0.000138407	0.00535658
chr7:122288751-122634402:ENSMUSG00000052889_Prkcb:protein_coding:+	0.412112	9.57018	14.4943	0.000140586	0.00542877
chr5:30711564-30799375:ENSMUSG00000029168_Dpysl5:protein_coding:+	-0.499332	5.24271	14.4844	0.000141327	0.00544519
chr2:63971507-64098038:ENSMUSG00000075324_Fign:protein_coding:-	-0.563629	4.37265	14.4185	0.000146354	0.00562631
chr13:58233346-58275699:ENSMUSG00000021552_Gkap1:protein_coding:-	-0.303621	4.30831	14.4031	0.000147562	0.00566014
chr19:55741810-55933654:ENSMUSG00000024985_Tcf7l2:protein_coding:+	-0.435715	4.97454	14.3843	0.000149036	0.00570403
chr9:22411513-22444681:ENSMUSG00000036411_9530077C05Rik:protein_coding:+	-0.278545	3.89394	14.3324	0.000153205	0.0058506
chr5:30105161-30118378:ENSMUSG00000044576_Garem2:protein_coding:+	-0.574194	1.69364	14.2741	0.000158025	0.00602133
chr7:109279223-109439081:ENSMUSG00000031027_Stk33:protein_coding:-	-0.689377	2.45177	14.2695	0.000158414	0.00602286
chr16:92058270-92112227:ENSMUSG00000039680_Mrps6:protein_coding:+	-0.349678	6.90343	14.2337	0.000161457	0.00612507
chr11:29692947-29744331:ENSMUSG00000020458_Rtn4:protein_coding:+	-0.303748	7.44276	14.2153	0.000163036	0.00617124
chr12:3247428-3309969:ENSMUSG00000020671_Rab10:protein_coding:-	-0.222988	6.61582	14.2064	0.000163809	0.00617124
chr8:110863229-110940314:ENSMUSG00000097380_Gm26816:lincRNA:-	0.339841	4.0409	14.2034	0.000164071	0.00617124
chr2:181715016-181720985:ENSMUSG00000027584_Oprl1:protein_coding:+	0.342907	4.60929	14.2031	0.000164104	0.00617124
chr8:72814599-73353540:ENSMUSG00000004383_Large1:protein_coding:-	0.266085	10.3901	14.1968	0.000164651	0.00617835
chr16:37776873-37836514:ENSMUSG00000022816_Fstl1:protein_coding:+	-0.353281	4.81472	14.1905	0.000165205	0.0061857
chr10:63014664-63024217:ENSMUSG00000020069_Hnrnph3:protein_coding:-	-0.256354	4.815	14.1782	0.000166285	0.00621056
chr11:6546887-6596744:ENSMUSG00000000378_Ccm2:protein_coding:+	-0.314438	4.83125	14.1748	0.000166589	0.00621056
chr11:73304992-73329596:ENSMUSG00000020774_Aspa:protein_coding:-	-0.701645	3.4203	14.1537	0.000168466	0.006267
chr5:35757880-35884973:ENSMUSG00000029095_Ablim2:protein_coding:+	0.323037	8.2013	14.1385	0.00016983	0.00630417
chr2:25607892-25631761:ENSMUSG00000052403_Fcnaos:antisense:+	0.53652	1.646	14.1207	0.00017145	0.00635065
chr10:41519414-41531048:ENSMUSG00000019818_Cd164:protein_coding:+	-0.35631	4.56033	14.1124	0.000172209	0.00636173
chr1:171250421-171260637:ENSMUSG00000006403_Adamts4:protein_coding:+	-0.657868	1.47743	14.1069	0.000172706	0.00636173
chr7:64501706-64753878:ENSMUSG00000030519_Apba2:protein_coding:+	0.404161	8.92556	14.1015	0.000173202	0.00636173
chr19:34922361-34975745:ENSMUSG00000024795_Kif20b:protein_coding:+	-0.773019	0.235359	14.1013	0.000173224	0.00636173
chr5:8893717-8959231:ENSMUSG00000042476_Abcb4:protein_coding:+	-0.404477	3.23399	14.095	0.000173806	0.00636956
chr9:49340627-49408177:ENSMUSG00000032259_Drd2:protein_coding:+	-2.0892	2.02387	14.0813	0.000175078	0.0064026
chr4:44981395-44990734:ENSMUSG00000035637_Grhpr:protein_coding:+	0.502449	2.5036	14.0298	0.000179935	0.00654843
chr4:156052715-156059802:ENSMUSG00000086549_Gm13648:processed_transcript:-	-3.99176	0.174909	14.0277	0.000180133	0.00654843
chr2:86020633-86045171:ENSMUSG00000045392_Olfr1033:protein_coding:+	-0.962442	0.0863481	14.027	0.000180204	0.00654843
chr13:73937811-73960895:ENSMUSG00000057649_Brd9:protein_coding:+	0.267854	6.31728	14.0228	0.000180606	0.00654923
chr13:24801657-24816197:ENSMUSG00000019132_BC005537:protein_coding:+	-0.29026	6.08613	14.0148	0.000181377	0.00656341
chr9:103482947-103761837:ENSMUSG00000042757_Tmem108:protein_coding:-	0.4374	8.03806	14.0096	0.000181883	0.00656797
chr17:25242659-25256364:ENSMUSG00000047507_Baiap3:protein_coding:-	-0.728217	1.95732	13.9843	0.000184348	0.00664306
chr7:105752990-105787654:ENSMUSG00000036862_Dchs1:protein_coding:-	-0.337817	3.64157	13.9777	0.000184992	0.00665167
chr3:58414715-58466783:ENSMUSG00000027806_Tsc22d2:protein_coding:+	-0.316882	6.63202	13.974	0.000185357	0.00665167
chr4:124880899-124917800:ENSMUSG00000028876_Epha10:protein_coding:+	0.356781	5.44201	13.9616	0.000186585	0.00668185
chr13:36725361-36735131:ENSMUSG00000039114_Nrn1:protein_coding:-	0.33337	4.87843	13.9539	0.00018735	0.00669534
chr5:149411749-149431723:ENSMUSG00000029659_Medag:protein_coding:+	0.541927	2.99973	13.9394	0.000188802	0.00669698
chr16:87784075-87839293:ENSMUSG00000055972_2810407A14Rik:lincRNA:+	-0.811353	0.0890226	13.9379	0.000188948	0.00669698
chr19:36614052-36705641:ENSMUSG00000087579_Hectd2os:processed_transcript:-	-0.674715	1.52712	13.9374	0.000189004	0.00669698
chrX:110634586-110812324:ENSMUSG00000109088_Gm44593:lincRNA:-	-0.451891	3.20561	13.9324	0.000189501	0.00669698
chr1:63445891-63596276:ENSMUSG00000025964_Adam23:protein_coding:+	-0.332709	7.87444	13.9306	0.000189682	0.00669698
chr6:85808024-85820954:ENSMUSG00000079495_Nat8f6:protein_coding:-	-0.520366	1.92624	13.9302	0.000189724	0.00669698
chr6:126549869-126556169:ENSMUSG00000110390_Gm45869:lincRNA:-	0.631914	2.0913	13.8924	0.00019358	0.00681915
chr14:56526761-56575425:ENSMUSG00000064128_Cenpj:protein_coding:-	-0.472192	2.04968	13.8544	0.000197538	0.00694441
chr9:27790775-28925410:ENSMUSG00000062257_Opcml:protein_coding:+	0.271647	12.2049	13.8377	0.000199294	0.0069919
chr17:25779843-25785673:ENSMUSG00000061046_Haghl:protein_coding:-	0.351185	4.36211	13.8238	0.000200777	0.00702963
chr11:31790113-31824524:ENSMUSG00000085772_D630024D03Rik:lincRNA:-	-1.16383	-0.338479	13.8075	0.000202522	0.00706686
chr4:97772734-98118874:ENSMUSG00000028565_Nfia:protein_coding:+	-0.308449	8.68041	13.8063	0.000202659	0.00706686
chr2:57127479-57181754:ENSMUSG00000084938_BB557941:processed_transcript:-	-0.894736	0.0608986	13.7867	0.000204783	0.00712652
chr3:66053558-66296837:ENSMUSG00000027831_Veph1:protein_coding:-	-0.926281	-0.169679	13.7598	0.000207732	0.00721463
chr3:32949408-33143247:ENSMUSG00000027674_Pex5l:protein_coding:-	0.314873	9.64076	13.7497	0.000208852	0.00723895
chr17:84956741-85023991:ENSMUSG00000061130_Ppm1b:protein_coding:+	-0.262797	6.44643	13.7326	0.00021076	0.00729045
chr1:45311538-45349706:ENSMUSG00000026043_Col3a1:protein_coding:+	-0.955663	1.37453	13.7153	0.00021272	0.00734352
chr6:39136623-39206789:ENSMUSG00000042599_Kdm7a:protein_coding:-	-0.298995	6.60399	13.6977	0.000214719	0.00739774
chr1:3205901-3671498:ENSMUSG00000051951_Xkr4:protein_coding:-	-0.283738	10.3697	13.6905	0.000215543	0.00741133
chr3:69316861-69560802:ENSMUSG00000027784_Ppm1l:protein_coding:+	-0.249465	8.07675	13.6802	0.000216722	0.00743706
chr11:21091291-21150323:ENSMUSG00000020134_Peli1:protein_coding:+	-0.33115	6.8098	13.6696	0.000217949	0.00746431
chr1:69531214-69687245:ENSMUSG00000025997_Ikzf2:protein_coding:-	-0.480481	4.92599	13.6491	0.00022035	0.00753161
chr7:128523616-128546981:ENSMUSG00000030847_Bag3:protein_coding:+	-0.60266	1.83062	13.6385	0.000221599	0.00755933
chr4:11704457-11714752:ENSMUSG00000028214_Gem:protein_coding:+	-0.853951	0.241005	13.6168	0.000224169	0.00761775
chr5:141241490-142215586:ENSMUSG00000039683_Sdk1:protein_coding:+	0.404321	8.65282	13.6166	0.000224194	0.00761775
chr19:41083981-41206774:ENSMUSG00000025013_Tll2:protein_coding:-	0.620959	2.535	13.6129	0.000224641	0.00761794
chr2:122028546-122056598:ENSMUSG00000027236_Eif3j1:protein_coding:+	-0.324525	4.24008	13.5928	0.000227055	0.00768469
chrMT:2676-2750:ENSMUSG00000064340_mt-Tl1:Mt_tRNA:+	-1.13135	-0.553315	13.5844	0.000228078	0.00770422
chr3:98013527-98150361:ENSMUSG00000027878_Notch2:protein_coding:+	-0.442677	5.55235	13.5739	0.000229352	0.00771688
chr2:181075579-181135300:ENSMUSG00000016346_Kcnq2:protein_coding:-	0.30689	8.40655	13.5723	0.000229542	0.00771688
chr9:8899833-8968611:ENSMUSG00000031870_Pgr:protein_coding:+	0.277407	5.10157	13.5703	0.000229794	0.00771688
chr7:19696109-19699188:ENSMUSG00000002985_Apoe:protein_coding:-	-0.432211	6.20654	13.5639	0.000230579	0.00772819
chr3:58674938-58692400:ENSMUSG00000036432_Siah2:protein_coding:-	-0.363698	3.86384	13.5398	0.000233556	0.00781279
chr4:59471868-59549364:ENSMUSG00000028382_Ptbp3:protein_coding:-	-0.290595	5.51298	13.5216	0.000235839	0.00785928
chr15:10568969-10714624:ENSMUSG00000022246_Rai14:protein_coding:-	-0.304737	5.67089	13.5214	0.000235856	0.00785928
chr12:109747878-109747960:ENSMUSG00000093351_Mir3072:miRNA:+	0.682014	0.576143	13.5104	0.000237241	0.00789021
chr13:76384535-77031810:ENSMUSG00000021596_Mctp1:protein_coding:+	-0.419181	9.15615	13.497	0.000238946	0.00793163
chr5:151037510-151233836:ENSMUSG00000016128_Stard13:protein_coding:-	-0.332045	6.07898	13.4871	0.000240207	0.00795819
chr12:57230427-57497199:ENSMUSG00000047022_Mipol1:protein_coding:+	-0.280208	5.19758	13.4755	0.0002417	0.00799231
chrX:93304767-93632155:ENSMUSG00000006678_Pola1:protein_coding:-	-0.287781	5.89916	13.4688	0.000242558	0.00800079
chr11:86936425-86993707:ENSMUSG00000018427_Ypel2:protein_coding:-	-0.280029	6.26991	13.4663	0.000242884	0.00800079
chr15:33083129-33594552:ENSMUSG00000039007_Cpq:protein_coding:+	-0.359544	4.83943	13.4606	0.000243623	0.00800985
chr14:70890120-70979838:ENSMUSG00000022103_Gfra2:protein_coding:+	0.588051	6.62066	13.4526	0.000244661	0.00801556
chr6:30723547-30748465:ENSMUSG00000051855_Mest:protein_coding:+	-0.309324	5.39478	13.4522	0.000244725	0.00801556
chr5:24862744-25100642:ENSMUSG00000028944_Prkag2:protein_coding:-	0.508795	8.28114	13.4327	0.000247273	0.00808273
chr5:24802823-24842624:ENSMUSG00000028945_Rheb:protein_coding:-	-0.380814	6.15134	13.4283	0.000247859	0.00808273
chr2:118663303-118698020:ENSMUSG00000074923_Pak6:protein_coding:+	-0.287848	5.13169	13.4258	0.000248181	0.00808273
chr4:120539868-120570276:ENSMUSG00000028633_Ctps:protein_coding:-	-0.279037	4.37512	13.4147	0.000249654	0.00810153
chr5:150599932-150607003:ENSMUSG00000107096_Gm43597:lincRNA:-	0.28692	4.25682	13.4144	0.000249697	0.00810153
chr2:13003457-13011806:ENSMUSG00000049630_C1ql3:protein_coding:-	0.277102	5.40835	13.4109	0.000250169	0.00810162
chr4:117674681-117682273:ENSMUSG00000009640_Dmap1:protein_coding:-	0.323088	3.44836	13.3949	0.000252305	0.00815551
chr2:131545850-131562283:ENSMUSG00000027335_Adra1d:protein_coding:-	0.611155	3.52058	13.3829	0.000253923	0.00819245
chr4:117884326-117887333:ENSMUSG00000033379_Atp6v0b:protein_coding:-	0.295275	5.66145	13.3524	0.000258091	0.00831141
chr11:60417145-60450927:ENSMUSG00000018415_Gid4:protein_coding:+	-0.315341	3.90557	13.346	0.00025897	0.00832416
chr5:32611171-32687057:ENSMUSG00000014932_Yes1:protein_coding:+	-0.447287	4.5687	13.3224	0.000262259	0.0083988
chr10:127182525-127190083:ENSMUSG00000019467_Arhgef25:protein_coding:-	0.415603	5.13982	13.3207	0.000262489	0.0083988
chr19:6046576-6053712:ENSMUSG00000024807_Syvn1:protein_coding:+	0.388271	3.86925	13.3188	0.000262751	0.0083988
chr16:10281749-10313968:ENSMUSG00000022505_Emp2:protein_coding:-	-0.392905	2.4998	13.3001	0.000265399	0.00846774
chr4:41755228-41758695:ENSMUSG00000036073_Galt:protein_coding:+	0.388009	4.05907	13.2811	0.000268097	0.00853054
chr15:81848272-81858796:ENSMUSG00000048546_Tob2:protein_coding:-	-0.414151	3.64189	13.2793	0.000268356	0.00853054
chr18:6024427-6136098:ENSMUSG00000041225_Arhgap12:protein_coding:-	-0.248621	5.75983	13.2669	0.000270134	0.00857129
chrX:120290259-120910619:ENSMUSG00000034755_Pcdh11x:protein_coding:+	-0.474247	6.47534	13.2558	0.000271742	0.00860648
chrX:52272426-52613950:ENSMUSG00000055653_Gpc3:protein_coding:-	-0.678484	3.48238	13.2484	0.00027281	0.00862451
chr16:92058316-92187341:ENSMUSG00000116930_AC144408.3:protein_coding:+	-0.337375	6.99657	13.2397	0.000274077	0.00864706
chr7:29953621-29965711:ENSMUSG00000063623_C230062I16Rik:processed_transcript:+	0.610499	0.952134	13.2367	0.000274526	0.00864706
chrX:164936169-164980375:ENSMUSG00000061778_Mospd2:protein_coding:-	-0.259598	4.7431	13.2279	0.000275815	0.00866325
chr14:26693274-26891703:ENSMUSG00000021879_Dnah12:protein_coding:+	-0.699329	1.40995	13.2263	0.000276043	0.00866325
chr9:119483408-119579016:ENSMUSG00000032511_Scn5a:protein_coding:-	-0.730693	1.47042	13.2009	0.000279817	0.00876575
chr16:33969073-34573532:ENSMUSG00000061751_Kalrn:protein_coding:-	0.325211	11.2126	13.1959	0.000280566	0.00877328
chr9:105687809-105828160:ENSMUSG00000043719_Col6a6:protein_coding:-	-0.978325	-0.248243	13.1421	0.000288727	0.0090109
chr15:88805244-88819318:ENSMUSG00000035845_Alg12:protein_coding:-	0.316413	3.58627	13.139	0.000289209	0.0090109
chr7:141493136-141539857:ENSMUSG00000025512_Chid1:protein_coding:-	0.243148	5.99306	13.1196	0.000292216	0.00908818
chr13:10700161-10830778:ENSMUSG00000114134_Gm47408:lincRNA:+	-0.944745	0.62828	13.1067	0.000294235	0.00911821
chr12:109735619-109735700:ENSMUSG00000077925_Mir453:miRNA:+	0.47798	2.10101	13.1067	0.000294238	0.00911821
chr16:52248996-52454074:ENSMUSG00000022636_Alcam:protein_coding:-	-0.310428	8.44051	13.0928	0.000296434	0.00916979
chr10:10686059-11082356:ENSMUSG00000019828_Grm1:protein_coding:-	0.291676	8.43242	13.0607	0.000301556	0.00929522
chr3:105452330-105674002:ENSMUSG00000040896_Kcnd3:protein_coding:+	0.416752	8.53248	13.0606	0.000301565	0.00929522
chr18:46165302-46212607:ENSMUSG00000033949_Trim36:protein_coding:-	-0.535143	2.04613	13.0507	0.000303179	0.00932334
chr2:32414487-32451445:ENSMUSG00000026819_Slc25a25:protein_coding:-	-0.299374	5.59511	13.0483	0.000303558	0.00932334
chr1:139197056-139377100:ENSMUSG00000063681_Crb1:protein_coding:-	-0.911384	2.021	13.0422	0.000304544	0.009337
chr2:154791402-155051012:ENSMUSG00000027596_a:protein_coding:+	-0.248863	5.92635	13.0236	0.000307585	0.00941352
chr19:35835221-35924578:ENSMUSG00000094707_A830019P07Rik:lincRNA:-	-0.517644	2.85604	13.0194	0.000308281	0.00941813
chr14:105621015-105643725:ENSMUSG00000110080_Gm6145:processed_transcript:-	-0.312671	4.2212	13.0072	0.000310292	0.00946282
chr14:26638074-26665084:ENSMUSG00000021877_Arf4:protein_coding:+	-0.2613	4.76952	12.9809	0.000314681	0.00957974
chr7:64346758-64374095:ENSMUSG00000033458_Fan1:protein_coding:-	0.291795	3.89126	12.9754	0.000315616	0.00958464
chr6:115227343-115259294:ENSMUSG00000092004_Gm17482:protein_coding:+	0.283485	6.69074	12.9727	0.000316074	0.00958464
chr6:108213096-108551109:ENSMUSG00000030102_Itpr1:protein_coding:+	0.27893	9.53127	12.9701	0.000316508	0.00958464
chr6:21771395-21852515:ENSMUSG00000029669_Tspan12:protein_coding:-	-0.327185	3.57117	12.9642	0.000317509	0.00959811
chr2:93201760-93334505:ENSMUSG00000027217_Tspan18:protein_coding:-	-0.505811	2.17602	12.958	0.000318555	0.00961289
chr18:67088336-67226792:ENSMUSG00000024524_Gnal:protein_coding:+	-0.501755	6.32339	12.9478	0.000320294	0.00964851
chr11:121237253-121255856:ENSMUSG00000000056_Narf:protein_coding:+	0.275895	5.19698	12.9343	0.000322609	0.00970131
chr13:12269426-12340760:ENSMUSG00000052374_Actn2:protein_coding:-	-0.36962	4.35135	12.9297	0.000323417	0.00970871
chr14:28904943-29721864:ENSMUSG00000021991_Cacna2d3:protein_coding:-	0.270943	9.67679	12.9172	0.000325577	0.00973209
chr17:29660595-29705979:ENSMUSG00000024019_Cmtr1:protein_coding:+	0.282631	6.72465	12.9167	0.000325657	0.00973209
chr4:136979732-137048801:ENSMUSG00000060862_Zbtb40:protein_coding:-	0.441299	4.73	12.9154	0.000325888	0.00973209
chr5:122284365-122324281:ENSMUSG00000038582_Pptc7:protein_coding:+	-0.237499	4.84758	12.9095	0.000326924	0.00974618
chr13:111680979-111718596:ENSMUSG00000032727_Mier3:protein_coding:+	-0.249726	4.97753	12.9053	0.000327656	0.00975115
chr1:58113130-58200698:ENSMUSG00000064294_Aox3:protein_coding:+	-0.839471	2.85761	12.8937	0.000329685	0.00979465
chr15:3982035-3995744:ENSMUSG00000041935_AW549877:protein_coding:-	-0.319757	4.85889	12.8792	0.000332258	0.00985414
chr9:24097996-24316398:ENSMUSG00000043659_Npsr1:protein_coding:+	-0.586609	3.86683	12.8731	0.000333336	0.00986914
chr6:108660629-108666925:ENSMUSG00000030103_Bhlhe40:protein_coding:+	0.367074	5.18183	12.828	0.000341465	0.0100925
chrX:142851146-142966728:ENSMUSG00000042225_Ammecr1:protein_coding:-	-0.271792	5.49648	12.8216	0.000342649	0.0101063
chr6:124858444-124863983:ENSMUSG00000038390_Gpr162:protein_coding:-	0.304008	5.54969	12.8182	0.000343257	0.0101063
chr4:46604390-46650209:ENSMUSG00000039813_Tbc1d2:protein_coding:-	0.482757	3.48745	12.8159	0.000343689	0.0101063
chrX:142317993-142390535:ENSMUSG00000031278_Acsl4:protein_coding:-	-0.271623	6.46573	12.7946	0.000347618	0.0101994
chr1:171358446-171360798:ENSMUSG00000045259_Klhdc9:protein_coding:-	0.678769	0.682961	12.7924	0.000348034	0.0101994
chr2:52072832-52122383:ENSMUSG00000036202_Rif1:protein_coding:+	-0.301941	5.30357	12.7796	0.000350422	0.0102519
chr8:48227682-48843951:ENSMUSG00000031561_Tenm3:protein_coding:-	-0.689791	8.08077	12.7736	0.000351551	0.0102583
chr7:29158829-29170411:ENSMUSG00000037239_Spred3:protein_coding:-	0.389205	4.66399	12.7721	0.000351829	0.0102583
chr8:76899442-77245012:ENSMUSG00000031618_Nr3c2:protein_coding:+	-0.231032	7.8703	12.7496	0.000356091	0.0103651
chr3:146852367-146984009:ENSMUSG00000036745_Ttll7:protein_coding:+	-0.246945	7.4799	12.734	0.000359071	0.0104273
chr12:84039469-84053807:ENSMUSG00000097762_4732463B04Rik:antisense:-	0.478541	2.43949	12.7321	0.000359438	0.0104273
chr4:62965573-63139708:ENSMUSG00000028358_Zfp618:protein_coding:+	-0.532077	4.03564	12.7218	0.000361414	0.0104671
chr9:101105084-101251795:ENSMUSG00000043154_Ppp2r3a:protein_coding:-	-0.250032	6.23368	12.7052	0.000364641	0.0105371
chr9:88447009-88482574:ENSMUSG00000032423_Syncrip:protein_coding:-	-0.281432	5.72471	12.7031	0.000365053	0.0105371
chr12:105031075-105031349:ENSMUSG00000088789_Scarna13:scaRNA:-	0.390927	6.95319	12.6837	0.000368854	0.010629
chr1:65158616-65186500:ENSMUSG00000025950_Idh1:protein_coding:-	-0.366303	3.64656	12.6759	0.000370404	0.0106532
chr19:37899036-38043577:ENSMUSG00000048612_Myof:protein_coding:-	-0.440453	3.66774	12.6695	0.000371676	0.0106532
chr3:108424865-108445209:ENSMUSG00000068739_Sars:protein_coding:-	0.253201	5.97982	12.6693	0.00037171	0.0106532
chr6:34598500-34775473:ENSMUSG00000029761_Cald1:protein_coding:+	-0.334639	5.02729	12.6644	0.000372686	0.0106532
chr10:3740364-3967303:ENSMUSG00000040624_Plekhg1:protein_coding:+	-0.353813	5.75204	12.6639	0.000372779	0.0106532
chr13:20090596-20608353:ENSMUSG00000041112_Elmo1:protein_coding:+	0.255092	8.48617	12.6454	0.000376498	0.0107417
chr18:5491503-5593505:ENSMUSG00000063087_Gm10125:processed_transcript:-	-0.249499	5.56328	12.6399	0.000377607	0.0107556
chr5:123907175-123928835:ENSMUSG00000023106_Denr:protein_coding:+	0.326879	3.75587	12.6305	0.000379505	0.0107918
chr10:80948624-81014945:ENSMUSG00000048240_Gng7:protein_coding:-	-0.600896	4.14866	12.624	0.000380831	0.0108106
chr7:105554360-105558389:ENSMUSG00000037049_Smpd1:protein_coding:+	0.250712	4.65778	12.6211	0.000381419	0.0108106
chr18:78100091-78142119:ENSMUSG00000059336_Slc14a1:protein_coding:-	-0.599469	1.75459	12.6082	0.000384057	0.0108663
chr3:126363684-126440375:ENSMUSG00000046561_Arsj:protein_coding:+	0.301787	4.25694	12.6054	0.000384641	0.0108663
chr3:126596302-126846326:ENSMUSG00000053819_Camk2d:protein_coding:+	-0.278456	7.52581	12.5759	0.000390761	0.0110211
chr10:4482502-4562231:ENSMUSG00000019767_Ccdc170:protein_coding:+	-1.36273	-0.768433	12.569	0.0003922	0.0110298
chr2:5137776-5230878:ENSMUSG00000026676_Ccdc3:protein_coding:+	0.553868	4.74909	12.5683	0.000392346	0.0110298
chr1:161816114-161876682:ENSMUSG00000040297_Suco:protein_coding:-	-0.300491	5.69722	12.5482	0.000396597	0.0111219
chr8:94322158-94328100:ENSMUSG00000110710_C78859:lincRNA:+	0.264767	5.42472	12.5467	0.000396913	0.0111219
chr7:141061104-141072400:ENSMUSG00000055629_B4galnt4:protein_coding:+	0.245936	5.70064	12.5152	0.000403661	0.0112927
chr14:34310727-34345265:ENSMUSG00000021794_Glud1:protein_coding:+	-0.228499	6.0973	12.5103	0.000404721	0.011304
chrX:163909017-163933666:ENSMUSG00000031367_Ap1s2:protein_coding:+	-0.648839	3.20441	12.5059	0.000405668	0.0113122
chr12:109743715-109743795:ENSMUSG00000065497_Mir410:miRNA:+	0.642383	1.44412	12.4986	0.000407263	0.0113383
chr1:182409172-182462432:ENSMUSG00000026510_Trp53bp2:protein_coding:+	-0.312623	4.59672	12.4911	0.000408903	0.0113657
chr9:22072246-22085438:ENSMUSG00000066839_Ecsit:protein_coding:-	0.27705	3.96053	12.4779	0.000411785	0.0114267
chrX:157757427-157798019:ENSMUSG00000086188_Gm15169:antisense:-	0.929865	0.26118	12.475	0.000412424	0.0114267
chr6:72626378-72789254:ENSMUSG00000055799_Tcf7l1:protein_coding:-	-0.461882	4.11795	12.467	0.000414213	0.0114579
chr5:23915276-24030690:ENSMUSG00000028995_Fam126a:protein_coding:-	-0.444279	5.50391	12.4513	0.00041769	0.0115356
chr12:105030617-105032279:ENSMUSG00000113722_Snhg10:lincRNA:-	0.387868	6.97712	12.4399	0.000420248	0.0115877
chr12:69129836-69145076:ENSMUSG00000113158_Gm31447:lincRNA:+	0.65358	3.12733	12.4322	0.000422001	0.0115996
chr12:75308322-75401456:ENSMUSG00000046768_Rhoj:protein_coding:+	-0.403064	3.24103	12.4321	0.000422022	0.0115996
chr11:16752203-16918158:ENSMUSG00000020122_Egfr:protein_coding:+	-0.357989	5.92966	12.4266	0.00042326	0.0116151
chr7:74275419-74554780:ENSMUSG00000025790_Slco3a1:protein_coding:-	0.26361	7.75636	12.4104	0.000426947	0.0116977
chr10:128058954-128077272:ENSMUSG00000071072_Ptges3:protein_coding:+	-0.309414	4.7817	12.3984	0.000429703	0.0117545
chr1:155096361-155099636:ENSMUSG00000056708_Ier5:protein_coding:-	0.41118	3.4905	12.3814	0.000433638	0.0118212
chr11:118301069-118355740:ENSMUSG00000017466_Timp2:protein_coding:-	-0.25229	5.6074	12.3806	0.000433827	0.0118212
chr11:4064841-4077736:ENSMUSG00000054986_Sec14l3:protein_coding:+	-2.60963	-0.27938	12.379	0.000434194	0.0118212
chr5:36017180-36398139:ENSMUSG00000029093_Sorcs2:protein_coding:-	0.298236	7.21046	12.3652	0.000437404	0.0118898
chr6:5264147-5298455:ENSMUSG00000032667_Pon2:protein_coding:-	-0.394736	2.90336	12.3427	0.000442707	0.0120031
chr4:40722150-40737149:ENSMUSG00000028410_Dnaja1:protein_coding:+	-0.328408	5.58027	12.3417	0.000442962	0.0120031
chr2:150786735-150831758:ENSMUSG00000033059_Pygb:protein_coding:+	-0.233446	5.74775	12.3208	0.000447943	0.012119
chr8:28646717-29219636:ENSMUSG00000063626_Unc5d:protein_coding:-	-0.323844	8.6013	12.3115	0.000450165	0.012149
chrX:141475385-141689234:ENSMUSG00000031274_Col4a5:protein_coding:+	-0.49515	2.92191	12.3103	0.00045046	0.012149
chr13:10357595-10797502:ENSMUSG00000097009_Gm26861:antisense:+	-0.723956	1.52914	12.2861	0.000456344	0.0122885
chr13:40907332-40917895:ENSMUSG00000114662_Gm31683:antisense:-	1.06885	-0.70383	12.2705	0.00046017	0.0123723
chr1:193346346-193370298:ENSMUSG00000016179_Camk1g:protein_coding:-	0.379061	5.58596	12.265	0.000461529	0.0123895
chr11:79993106-80034123:ENSMUSG00000017548_Suz12:protein_coding:+	-0.301047	5.15344	12.2531	0.000464475	0.0124492
chr6:34153380-34177111:ENSMUSG00000018999_Slc35b4:protein_coding:-	0.276806	5.10132	12.2416	0.000467365	0.0125073
chr12:105453856-105493095:ENSMUSG00000094910_D430019H16Rik:protein_coding:+	-0.322955	5.16095	12.2338	0.000469323	0.0125226
chr18:46501746-46525971:ENSMUSG00000033319_Fem1c:protein_coding:-	-0.305782	3.8499	12.2335	0.000469389	0.0125226
chr5:108106366-108132620:ENSMUSG00000063406_Tmed5:protein_coding:-	-0.388245	3.57579	12.2281	0.000470752	0.012534
chr13:97434970-97497007:ENSMUSG00000078952_Lncenc1:lincRNA:+	0.901795	-0.0664208	12.226	0.000471269	0.012534
chr1:105990406-106034074:ENSMUSG00000038866_Zcchc2:protein_coding:+	-0.289253	5.88093	12.2073	0.00047604	0.0126414
chr2:3468613-3474546:ENSMUSG00000085043_Gm13184:antisense:+	0.818841	-0.0859496	12.1912	0.000480145	0.0127308
chr8:49959483-50013384:ENSMUSG00000110375_Gm45323:lincRNA:-	-1.295	2.78127	12.1866	0.000481336	0.0127429
chr12:100548439-100726983:ENSMUSG00000021180_Rps6ka5:protein_coding:-	-0.30605	6.33138	12.1732	0.000484802	0.012815
chr2:154791096-154867261:ENSMUSG00000027593_Raly:protein_coding:+	-0.246755	5.84085	12.1596	0.000488361	0.0128893
chr8:123838553-123840785:ENSMUSG00000085030_2810455O05Rik:lincRNA:-	0.340652	2.85758	12.1559	0.000489331	0.0128952
chr9:41964720-42124297:ENSMUSG00000049313_Sorl1:protein_coding:-	0.387256	8.62073	12.1423	0.00049292	0.0129699
chr6:135011612-135023776:ENSMUSG00000030204_Ddx47:protein_coding:+	0.275986	4.3705	12.1305	0.000496051	0.0130325
chr9:77430823-77544870:ENSMUSG00000032352_Lrrc1:protein_coding:-	-0.421448	4.48036	12.117	0.000499643	0.0131069
chr11:5058128-5060385:ENSMUSG00000034209_Rasl10a:protein_coding:+	0.601007	2.36386	12.1135	0.000500584	0.0131117
chr12:11456079-11462928:ENSMUSG00000086022_Rad51ap2:protein_coding:+	-0.538818	2.43866	12.1085	0.000501927	0.0131269
chr11:21321138-21371201:ENSMUSG00000001891_Ugp2:protein_coding:-	-0.280095	5.2825	12.1051	0.000502846	0.013131
chr16:38089001-38246084:ENSMUSG00000022812_Gsk3b:protein_coding:+	-0.209723	7.81787	12.1008	0.000504004	0.0131414
chr13:63508328-63573598:ENSMUSG00000021466_Ptch1:protein_coding:-	-0.239941	5.8458	12.0913	0.000506569	0.0131884
chr1:188262023-188965041:ENSMUSG00000026609_Ush2a:protein_coding:+	-0.593962	1.31599	12.0832	0.000508773	0.0132258
chr7:108950338-109034460:ENSMUSG00000031028_Tub:protein_coding:+	0.278353	7.56658	12.0739	0.000511313	0.0132718
chr16:85793827-85803113:ENSMUSG00000022893_Adamts1:protein_coding:-	-0.586993	3.00484	12.0608	0.000514923	0.0133296
chr7:101092863-101284405:ENSMUSG00000030691_Fchsd2:protein_coding:+	-0.268463	6.98076	12.0586	0.000515541	0.0133296
chr2:105668900-105697364:ENSMUSG00000027168_Pax6:protein_coding:+	-0.666967	2.04448	12.0575	0.000515857	0.0133296
chr10:70557682-70655965:ENSMUSG00000037747_Phyhipl:protein_coding:-	-0.26699	5.45041	12.0534	0.00051697	0.0133385
chr15:12359711-12739924:ENSMUSG00000022197_Pdzd2:protein_coding:-	0.304409	8.35059	12.0386	0.000521113	0.0134253
chr17:13759370-13759985:ENSMUSG00000086292_Gm16052:antisense:-	0.51796	1.70195	12.0356	0.000521947	0.0134267
chr7:35802592-35838074:ENSMUSG00000044997_E130304I02Rik:antisense:+	0.503523	2.98366	12.0169	0.000527196	0.0135416
chr9:103424924-103480420:ENSMUSG00000032556_Bfsp2:protein_coding:-	-0.688192	1.62095	12.0024	0.000531325	0.0136085
chr6:119923969-120038672:ENSMUSG00000045962_Wnk1:protein_coding:-	-0.261976	7.50064	12.0022	0.000531378	0.0136085
chr9:28794296-28954347:ENSMUSG00000110741_Gm48091:antisense:-	0.743068	0.543449	11.9956	0.000533266	0.0136366
chr10:89574020-89621253:ENSMUSG00000019935_Slc17a8:protein_coding:-	0.50852	1.30145	11.9889	0.000535178	0.0136652
chr1:132191431-132259227:ENSMUSG00000079330_Lemd1:protein_coding:+	0.426569	4.43656	11.9706	0.000540469	0.01378
chr10:85386814-85660292:ENSMUSG00000020042_Btbd11:protein_coding:+	0.339757	6.00421	11.9384	0.000549875	0.0139794
chr13:11553102-12106945:ENSMUSG00000021313_Ryr2:protein_coding:-	0.300944	10.3747	11.9383	0.000549909	0.0139794
chr13:17710315-17805097:ENSMUSG00000041297_Cdk13:protein_coding:-	-0.214541	7.2508	11.9123	0.000557647	0.0141552
chr9:91404474-91562818:ENSMUSG00000100341_Gm29478:lincRNA:+	-0.771168	0.54621	11.9059	0.000559555	0.0141758
chr6:49822710-49829507:ENSMUSG00000029819_Npy:protein_coding:+	0.488338	2.71299	11.8992	0.000561595	0.0141758
chr5:114444269-114460591:ENSMUSG00000041939_Mvk:protein_coding:+	-0.404925	2.75302	11.8982	0.000561882	0.0141758
chr17:10206471-10319361:ENSMUSG00000062078_Qk:protein_coding:-	-0.333494	8.17334	11.8972	0.000562183	0.0141758
chr16:59653483-60605531:ENSMUSG00000055540_Epha6:protein_coding:-	-0.42848	9.39853	11.8959	0.000562565	0.0141758
chr8:61511433-61902690:ENSMUSG00000058056_Palld:protein_coding:-	-0.35523	3.64551	11.8868	0.000565335	0.0142249
chr14:22019712-23056085:ENSMUSG00000063458_Lrmda:protein_coding:+	-0.425579	6.11094	11.8623	0.000572816	0.0143921
chr18:70568189-70626131:ENSMUSG00000024513_Mbd2:protein_coding:+	-0.222606	6.09666	11.8576	0.000574256	0.0144073
chr6:50293330-50456201:ENSMUSG00000029822_Osbpl3:protein_coding:-	0.32793	7.33423	11.8517	0.000576096	0.0144202
chr6:88950683-89110031:ENSMUSG00000055403_4933427D06Rik:lincRNA:+	0.594117	1.47656	11.8481	0.000577209	0.0144202
chr16:19760208-19772753:ENSMUSG00000022686_B3gnt5:protein_coding:+	-0.964473	-0.808053	11.8479	0.000577275	0.0144202
chr17:34931253-34935953:ENSMUSG00000007038_Neu1:protein_coding:+	0.307559	4.23951	11.8387	0.000580126	0.0144705
chr1:93299211-93305915:ENSMUSG00000026273_Mterf4:protein_coding:-	0.338142	3.46933	11.824	0.000584736	0.0145294
chr7:75114894-75309262:ENSMUSG00000053025_Sv2b:protein_coding:-	0.267833	9.47343	11.8239	0.000584746	0.0145294
chr13:57421195-57908332:ENSMUSG00000056222_Spock1:protein_coding:-	0.454456	9.68388	11.8231	0.000585015	0.0145294
chr8:40862396-40922308:ENSMUSG00000031596_Slc7a2:protein_coding:+	-0.482384	4.52627	11.7718	0.000601359	0.0149139
chr6:113415319-113419340:ENSMUSG00000051169_Rpusd3:protein_coding:-	0.424634	2.50856	11.7666	0.000603015	0.0149335
chr13:54192129-54236180:ENSMUSG00000034987_Hrh2:protein_coding:+	0.353158	4.83858	11.7505	0.000608265	0.015024
chr8:12873806-13020905:ENSMUSG00000031442_Mcf2l:protein_coding:+	0.342336	7.95965	11.7501	0.00060841	0.015024
chr9:57072040-57128366:ENSMUSG00000042557_Sin3a:protein_coding:+	-0.230149	5.44354	11.7386	0.00061218	0.0150955
chr11:103264860-103267745:ENSMUSG00000078635_1700028N14Rik:processed_transcript:-	-0.688982	0.24657	11.7221	0.000617609	0.0152076
chr8:79338395-79399518:ENSMUSG00000031681_Smad1:protein_coding:-	-0.240773	5.85295	11.7161	0.000619623	0.0152355
chr10:90989311-91082770:ENSMUSG00000019979_Apaf1:protein_coding:-	-0.288707	4.36907	11.711	0.000621333	0.0152558
chr4:111415006-111460298:ENSMUSG00000028545_Bend5:protein_coding:+	0.228605	5.62667	11.6896	0.000628501	0.0153936
chr5:30913402-30921277:ENSMUSG00000029163_Emilin1:protein_coding:+	-0.698206	0.587655	11.6882	0.000628962	0.0153936
chr8:79965851-80058006:ENSMUSG00000064325_Hhip:protein_coding:-	-0.591504	2.13766	11.6839	0.000630445	0.0153936
chr6:81675946-81715232:ENSMUSG00000107419_Gm38839:lincRNA:-	-1.16438	-0.569542	11.6837	0.000630511	0.0153936
chr12:28910229-29041874:ENSMUSG00000113387_Gm31508:lincRNA:+	0.319861	5.60267	11.677	0.000632769	0.0154269
chr2:11339488-11344111:ENSMUSG00000086006_Gm13293:lincRNA:+	-0.882987	-0.116936	11.6723	0.000634375	0.0154442
chr3:108074062-108086651:ENSMUSG00000027889_Ampd2:protein_coding:-	0.328515	4.47833	11.6625	0.000637738	0.0155042
chr14:61625926-61627337:ENSMUSG00000098183_Gm27010:lincRNA:-	-0.489283	1.81902	11.6549	0.000640332	0.0155454
chr19:57032733-57314919:ENSMUSG00000025085_Ablim1:protein_coding:-	0.307609	8.51642	11.6418	0.000644866	0.015625
chr8:45996902-46005707:ENSMUSG00000050914_Ankrd37:protein_coding:-	0.764222	1.15498	11.6379	0.000646223	0.015625
chr5:149368476-149430682:ENSMUSG00000107314_Gm20488:processed_transcript:+	0.52589	2.88651	11.6361	0.000646835	0.015625
chr13:18121098-18397686:ENSMUSG00000009734_Pou6f2:protein_coding:-	-0.49179	5.96758	11.635	0.000647233	0.015625
chr6:118587240-119196418:ENSMUSG00000051331_Cacna1c:protein_coding:-	0.3689	9.98318	11.6278	0.000649745	0.0156638
chr13:84025297-84064772:ENSMUSG00000098087_Gm17750:lincRNA:-	-0.61455	1.06969	11.6021	0.000658791	0.0158597
chr5:72513301-72559684:ENSMUSG00000072889_Nfxl1:protein_coding:-	-0.224838	5.04035	11.5935	0.000661835	0.0159108
chrX:101376378-101385629:ENSMUSG00000047797_Gjb1:protein_coding:+	-0.872066	-0.429197	11.5815	0.000666095	0.0159907
chr16:17508688-17526333:ENSMUSG00000022761_Lztr1:protein_coding:+	0.299918	6.1452	11.5762	0.000668025	0.0159907
chr1:46807544-46892852:ENSMUSG00000025986_Slc39a10:protein_coding:-	0.243875	7.50397	11.5755	0.000668278	0.0159907
chr8:40423815-40510268:ENSMUSG00000039470_Zdhhc2:protein_coding:+	-0.259839	5.95516	11.5738	0.000668864	0.0159907
chr4:85205126-85639195:ENSMUSG00000028488_Sh3gl2:protein_coding:+	0.280968	9.21067	11.566	0.00067169	0.016036
chr3:115938973-116007406:ENSMUSG00000054414_Slc30a7:protein_coding:-	-0.244665	5.61989	11.5239	0.000687067	0.0163805
chr18:74440936-74771493:ENSMUSG00000025885_Myo5b:protein_coding:+	-0.233688	5.20834	11.5147	0.000690475	0.0164304
chr4:154637576-154644724:ENSMUSG00000085069_Gm13111:antisense:+	-0.578618	1.96483	11.5108	0.000691912	0.0164304
chr1:115684756-116587323:ENSMUSG00000070695_Cntnap5a:protein_coding:+	-0.262616	8.63575	11.5106	0.000692016	0.0164304
chr5:24711738-24730727:ENSMUSG00000055235_Wdr86:protein_coding:-	-1.20456	-0.620453	11.5017	0.000695333	0.0164865
chr1:131827493-131848865:ENSMUSG00000013275_Slc41a1:protein_coding:+	-0.269446	4.87358	11.4884	0.000700322	0.016582
chr2:179442431-179899373:ENSMUSG00000000305_Cdh4:protein_coding:+	0.39634	6.90744	11.4813	0.000703014	0.0166229
chr3:53513938-53657355:ENSMUSG00000037016_Frem2:protein_coding:-	-0.426265	3.20028	11.4745	0.000705558	0.0166602
chr5:45697181-45857615:ENSMUSG00000015882_Lcorl:protein_coding:-	-0.360156	7.18044	11.4684	0.000707877	0.0166871
chrX:35888832-36076562:ENSMUSG00000031093_Dock11:protein_coding:+	-0.418863	4.88096	11.465	0.000709183	0.0166871
chr9:51913477-51931661:ENSMUSG00000111357_Gm6980:lincRNA:-	0.723788	0.241136	11.4639	0.000709594	0.0166871
chr4:119733784-120138045:ENSMUSG00000028634_Hivep3:protein_coding:+	0.387285	9.13531	11.4364	0.000720207	0.016898
chr6:113743831-114042613:ENSMUSG00000030302_Atp2b2:protein_coding:-	0.347137	9.25259	11.4356	0.00072052	0.016898
chrX:13280970-13294052:ENSMUSG00000000787_Ddx3x:protein_coding:+	-0.281754	6.0521	11.4258	0.000724305	0.0169637
chr3:96706067-96708562:ENSMUSG00000028100_Nudt17:protein_coding:-	0.584174	0.967557	11.419	0.000726979	0.0170032
chrX:99975606-100400762:ENSMUSG00000059327_Eda:protein_coding:+	-0.302486	5.78539	11.4085	0.000731104	0.0170766
chr11:29170909-29173558:ENSMUSG00000086725_A630052C17Rik:processed_transcript:-	0.55644	1.87324	11.4014	0.000733873	0.0171181
chr6:41605482-41620509:ENSMUSG00000029869_Ephb6:protein_coding:+	0.332637	6.59027	11.3936	0.000736977	0.0171571
chr10:43901807-43957201:ENSMUSG00000019864_Rtn4ip1:protein_coding:+	0.266609	4.06138	11.391	0.00073802	0.0171571
chr16:15637866-15842235:ENSMUSG00000022672_Prkdc:protein_coding:+	-0.213462	6.29258	11.3897	0.000738528	0.0171571
chr7:31059342-31070935:ENSMUSG00000036560_Lgi4:protein_coding:+	-0.34616	3.09651	11.3816	0.000741733	0.0171923
chr3:69035288-69044755:ENSMUSG00000034317_Trim59:protein_coding:-	-0.719061	1.37342	11.3809	0.000742034	0.0171923
chr14:52073377-52104028:ENSMUSG00000060373_Hnrnpc:protein_coding:-	-0.238486	6.21906	11.3734	0.000745033	0.0172386
chr14:77024200-77036904:ENSMUSG00000044350_Lacc1:protein_coding:-	-0.460193	2.04106	11.3683	0.000747082	0.0172629
chr4:142307765-142346475:ENSMUSG00000085816_Gm13052:lincRNA:-	0.490504	5.08059	11.3582	0.000751161	0.0173099
chr4:138250403-138261332:ENSMUSG00000045349_Sh2d5:protein_coding:+	0.426434	5.097	11.3564	0.000751904	0.0173099
chr15:83866712-84065379:ENSMUSG00000022441_Efcab6:protein_coding:-	0.351248	5.84462	11.3537	0.000752979	0.0173099
chr14:101729957-101934710:ENSMUSG00000033060_Lmo7:protein_coding:+	-0.39922	6.92963	11.3533	0.000753126	0.0173099
chr3:145987870-146021720:ENSMUSG00000036863_Syde2:protein_coding:+	-0.500906	1.56673	11.3488	0.000754963	0.0173219
chr13:43615710-43670945:ENSMUSG00000044164_Rnf182:protein_coding:+	-0.304632	3.72263	11.3471	0.000755658	0.0173219
chr13:23583670-23621124:ENSMUSG00000047246_Hist1h2be:protein_coding:-	-0.336111	3.64646	11.3406	0.000758294	0.0173593
chr12:111284762-111293988:ENSMUSG00000097381_A230087F16Rik:antisense:+	0.700021	1.64375	11.3333	0.000761313	0.0173912
chr13:23697635-23698454:ENSMUSG00000060678_Hist1h4c:protein_coding:-	0.654448	2.3876	11.3323	0.000761703	0.0173912
chr16:45411768-45492969:ENSMUSG00000053182_Gm609:protein_coding:-	0.548211	2.66967	11.3126	0.00076983	0.0175535
chr1:44551511-44796838:ENSMUSG00000056870_Gulp1:protein_coding:+	-0.445523	4.93082	11.2919	0.000778443	0.0177265
chr7:73375509-73419899:ENSMUSG00000070509_Rgma:protein_coding:+	-0.329098	4.52918	11.2807	0.000783163	0.0178047
chr11:59505662-59513647:ENSMUSG00000072893_4933439C10Rik:processed_transcript:+	0.31125	3.96502	11.2789	0.00078394	0.0178047
chr2:181380078-181383628:ENSMUSG00000090077_Lime1:protein_coding:+	0.316028	5.65439	11.2753	0.000785444	0.0178154
chr14:7817957-7951588:ENSMUSG00000025278_Flnb:protein_coding:+	0.214001	7.94665	11.2697	0.000787825	0.0178319
chr4:100776675-101029220:ENSMUSG00000028532_Cachd1:protein_coding:+	-0.398136	4.96668	11.2687	0.000788236	0.0178319
chr7:126847416-126852705:ENSMUSG00000052301_Doc2a:protein_coding:+	0.293627	3.88384	11.2592	0.000792281	0.0179
chr2:23115606-23156024:ENSMUSG00000026779_Mastl:protein_coding:-	-0.633601	0.333834	11.2489	0.000796712	0.0179765
chr14:64590657-64590741:ENSMUSG00000065597_Mir124a-1:miRNA:+	0.594646	0.915255	11.2434	0.000799047	0.0180057
chrX:134308084-134362639:ENSMUSG00000031262_Cenpi:protein_coding:+	-0.815806	-0.151887	11.2358	0.000802328	0.018056
chr10:61171954-61188841:ENSMUSG00000020096_Tbata:protein_coding:+	0.50275	1.44394	11.2282	0.000805657	0.0181074
chr10:72973303-73086705:ENSMUSG00000111994_A330049N07Rik:lincRNA:-	-0.87692	1.52703	11.2165	0.000810717	0.0181801
chr13:103818787-103920514:ENSMUSG00000021709_Erbin:protein_coding:-	-0.391298	6.44436	11.2159	0.000810999	0.0181801
chr7:26835305-26843548:ENSMUSG00000005547_Cyp2a5:protein_coding:+	-5.33232	0.175663	11.2115	0.000812935	0.0181998
chr5:66259897-66298026:ENSMUSG00000029206_Nsun7:protein_coding:+	-0.379728	3.69325	11.2053	0.000815649	0.0182369
chr16:10411948-10424428:ENSMUSG00000022503_Nubp1:protein_coding:+	0.382272	3.46968	11.1971	0.000819252	0.0182809
chr15:68340983-68363176:ENSMUSG00000093387_Gm20732:lincRNA:-	-0.293219	5.5464	11.1955	0.000819953	0.0182809
chr3:96269721-96279001:ENSMUSG00000050936_Gm42743:lincRNA:+	0.515823	2.23361	11.1936	0.000820792	0.0182809
chr5:65763521-65830108:ENSMUSG00000037795_N4bp2:protein_coding:+	-0.383368	4.03902	11.1911	0.000821892	0.0182818
chr16:5885355-7411526:ENSMUSG00000008658_Rbfox1:protein_coding:+	0.312201	12.3475	11.1796	0.000827014	0.0183721
chr1:164863133-164936775:ENSMUSG00000104117_Gm20743:processed_transcript:+	-0.608112	0.961763	11.1729	0.000829997	0.0184004
chr1:170302668-170589861:ENSMUSG00000038473_Nos1ap:protein_coding:-	0.374359	8.90964	11.172	0.000830421	0.0184004
chr16:20733127-20742384:ENSMUSG00000006958_Chrd:protein_coding:+	0.468854	4.57096	11.162	0.000834916	0.0184595
chr14:64122625-64455903:ENSMUSG00000054733_Msra:protein_coding:-	0.386231	8.75466	11.1577	0.000836839	0.0184595
chr6:140622663-140678472:ENSMUSG00000030232_Aebp2:protein_coding:+	-0.235426	5.56348	11.1555	0.000837834	0.0184595
chr12:5375870-5416631:ENSMUSG00000037735_2810032G03Rik:lincRNA:+	0.368453	4.40598	11.1531	0.000838903	0.0184595
chr17:53398889-53463321:ENSMUSG00000023931_Efhb:protein_coding:-	-0.761314	-0.0415754	11.152	0.000839393	0.0184595
chr1:178187417-178257301:ENSMUSG00000026502_Desi2:protein_coding:+	-0.244465	6.63971	11.1518	0.000839506	0.0184595
chr15:88890633-88954418:ENSMUSG00000022388_Ttll8:protein_coding:-	-0.487285	2.07073	11.1392	0.000845245	0.0185621
chr7:125878420-126082411:ENSMUSG00000046182_Gsg1l:protein_coding:-	0.503774	6.62473	11.1301	0.000849378	0.0186118
chr12:56712634-57197472:ENSMUSG00000035472_Slc25a21:protein_coding:-	-0.616948	2.17108	11.1295	0.000849667	0.0186118
chr3:109780040-110144011:ENSMUSG00000059857_Ntng1:protein_coding:-	-0.476998	6.83884	11.1202	0.000853943	0.0186716
chr15:93825038-93846738:ENSMUSG00000116493_AC121517.2:lincRNA:+	0.411965	2.13976	11.1188	0.000854559	0.0186716
chr9:30942562-30963838:ENSMUSG00000031994_Adamts8:protein_coding:+	0.595746	1.51486	11.1077	0.000859687	0.0187599
chrX:136981116-137038302:ENSMUSG00000044348_Slc25a53:protein_coding:-	0.263832	4.06424	11.0725	0.00087617	0.0190928
chr8:93750147-93813722:ENSMUSG00000097520_4930488L21Rik:antisense:-	-0.3092	4.54877	11.0704	0.000877156	0.0190928
chr1:74435511-74544284:ENSMUSG00000033364_Usp37:protein_coding:-	-0.237156	5.73308	11.0641	0.000880137	0.01911
chr9:37415669-37433246:ENSMUSG00000032128_Robo3:protein_coding:-	0.578642	3.23451	11.0641	0.00088016	0.01911
chr13:92751590-92794818:ENSMUSG00000021702_Thbs4:protein_coding:-	-1.28374	0.973854	11.0571	0.000883476	0.0191377
chr2:120316461-120353137:ENSMUSG00000027291_Vps39:protein_coding:-	0.218935	5.85106	11.0558	0.000884106	0.0191377
chr1:169928648-169934653:ENSMUSG00000070532_Ccdc190:protein_coding:+	-0.605049	0.612719	11.0544	0.000884763	0.0191377
chr13:111439229-111549947:ENSMUSG00000116016_AC118475.1:protein_coding:-	-0.246744	5.86371	11.0374	0.000892911	0.0192898
chr5:114568016-114613220:ENSMUSG00000041930_Fam222a:protein_coding:+	-0.395566	2.87308	11.0334	0.000894857	0.0192923
chr1:136259407-136274406:ENSMUSG00000097433_Gm26781:antisense:+	0.586764	1.41888	11.0303	0.000896346	0.0192923
chr14:65192449-65262463:ENSMUSG00000007989_Fzd3:protein_coding:-	-0.241672	6.32778	11.0285	0.000897217	0.0192923
chr19:7557459-7588545:ENSMUSG00000060675_Pla2g16:protein_coding:+	-0.555604	2.84334	11.0279	0.000897496	0.0192923
chr2:98666547-98667301:ENSMUSG00000075014_Gm10800:protein_coding:-	-2.86051	0.920753	11.0239	0.000899447	0.0193101
chr2:52038009-52056686:ENSMUSG00000053475_Tnfaip6:protein_coding:+	-0.602594	2.1272	11.0133	0.000904581	0.0193962
chr4:4133531-4138819:ENSMUSG00000045573_Penk:protein_coding:-	-1.23887	2.33814	11.0061	0.000908128	0.0194481
chr13:62964893-63326096:ENSMUSG00000021458_2010111I01Rik:protein_coding:+	0.239911	8.73541	10.993	0.000914572	0.0195619
chr15:68928420-69101211:ENSMUSG00000022332_Khdrbs3:protein_coding:+	0.298942	9.82499	10.9775	0.000922241	0.0197015
chr9:21032073-21039036:ENSMUSG00000032174_Icam5:protein_coding:+	0.285556	5.53488	10.9743	0.000923817	0.0197108
chr4:132309464-132309600:ENSMUSG00000105911_Snora16a:snoRNA:+	0.83274	-0.179549	10.9695	0.000926215	0.0197222
chr4:42735545-42846248:ENSMUSG00000054885_4930578G10Rik:protein_coding:+	0.536491	7.67486	10.9687	0.00092664	0.0197222
chr18:54990310-55079414:ENSMUSG00000096948_Gm4221:lincRNA:+	-0.41265	2.51943	10.9487	0.000936678	0.0199113
chr5:120511168-120534024:ENSMUSG00000032754_Slc8b1:protein_coding:+	-0.454641	1.85596	10.9401	0.000941054	0.0199797
chr11:93885852-93946985:ENSMUSG00000059474_Mbtd1:protein_coding:+	-0.218428	6.79866	10.9377	0.000942259	0.0199808
chr14:34410734-34503341:ENSMUSG00000021796_Bmpr1a:protein_coding:-	-0.233881	6.06101	10.927	0.00094774	0.0200601
chr7:16308393-16318205:ENSMUSG00000002083_Bbc3:protein_coding:+	-0.606827	0.697139	10.9258	0.000948326	0.0200601
chr6:112619850-112696686:ENSMUSG00000030254_Rad18:protein_coding:-	-0.309256	4.09441	10.9119	0.00095547	0.0201821
chr1:187616852-187651824:ENSMUSG00000103961_Gm36388:antisense:-	0.392595	3.10672	10.9084	0.000957287	0.0201821
chr6:54595111-54645839:ENSMUSG00000005225_Plekha8:protein_coding:+	-0.240512	4.92445	10.9071	0.000957958	0.0201821
chr13:34126748-34130466:ENSMUSG00000045136_Tubb2b:protein_coding:-	-0.362255	3.33654	10.9055	0.000958769	0.0201821
chr1:127753616-127774092:ENSMUSG00000102014_2900009J06Rik:antisense:-	0.401293	2.17846	10.8901	0.000966801	0.0203264
chr5:114026910-114091570:ENSMUSG00000042078_Svop:protein_coding:-	0.30902	6.92011	10.8856	0.00096917	0.0203514
chr2:165111507-165234853:ENSMUSG00000053166_Cdh22:protein_coding:-	0.423255	4.801	10.8764	0.000973948	0.0203945
chr2:25271039-25272438:ENSMUSG00000026966_Ssna1:protein_coding:-	0.434316	2.44663	10.875	0.000974696	0.0203945
chr10:53273443-53379947:ENSMUSG00000038594_Cep85l:protein_coding:-	-0.25963	6.47688	10.8749	0.000974769	0.0203945
chr3:157947239-158008034:ENSMUSG00000039988_Ankrd13c:protein_coding:+	-0.217821	6.0707	10.8525	0.000986646	0.020618
chr6:27275119-28135178:ENSMUSG00000024211_Grm8:protein_coding:-	0.243481	9.5297	10.8409	0.000992826	0.0206998
chr8:54529580-54587842:ENSMUSG00000031519_Asb5:protein_coding:+	0.358828	3.28731	10.8407	0.000992955	0.0206998
chr17:86963082-87000069:ENSMUSG00000024143_Rhoq:protein_coding:+	-0.312202	4.73424	10.8237	0.00100207	0.0208645
chr9:106475963-106485424:ENSMUSG00000041506_Rrp9:protein_coding:+	0.33257	3.11342	10.8173	0.00100557	0.0208671
chr9:37544492-37552904:ENSMUSG00000053310_Nrgn:protein_coding:-	0.331339	5.98925	10.8162	0.00100614	0.0208671
chr11:94408391-94474198:ENSMUSG00000020866_Cacna1g:protein_coding:-	0.437423	6.45961	10.8146	0.00100702	0.0208671
chr9:35116728-35130922:ENSMUSG00000070315_4930581F22Rik:processed_transcript:+	-0.37861	2.27568	10.8121	0.00100838	0.0208671
chr1:181896384-182019990:ENSMUSG00000022995_Enah:protein_coding:-	-0.240635	7.54054	10.8114	0.00100879	0.0208671
chr1:119652467-119837613:ENSMUSG00000026384_Ptpn4:protein_coding:-	-0.218994	7.6584	10.8083	0.00101048	0.0208671
chr7:123031374-123169678:ENSMUSG00000110230_Gm45846:lincRNA:+	-0.206997	7.1888	10.8079	0.00101065	0.0208671
chr11:55158470-55185077:ENSMUSG00000020264_Slc36a2:protein_coding:-	-1.10372	-0.420916	10.7939	0.00101836	0.021001
chr6:51857422-52012549:ENSMUSG00000059182_Skap2:protein_coding:-	-0.272896	5.13457	10.7815	0.00102519	0.0211168
chr1:135160234-135167681:ENSMUSG00000026424_Gpr37l1:protein_coding:-	-0.309764	4.65975	10.7776	0.00102734	0.0211358
chr13:21831767-21832196:ENSMUSG00000069305_Hist1h4n:protein_coding:-	0.83589	-0.284627	10.7663	0.00103363	0.0212398
chr15:51786558-51865523:ENSMUSG00000022312_Eif3h:protein_coding:-	-0.211794	5.80455	10.7329	0.00105245	0.0216008
chr2:70039126-70429198:ENSMUSG00000042064_Myo3b:protein_coding:+	-0.633452	2.56315	10.7304	0.00105388	0.0216046
chr2:119618298-119651244:ENSMUSG00000027306_Nusap1:protein_coding:+	-0.976531	-0.657647	10.7209	0.00105931	0.0216902
chr5:28071363-28078662:ENSMUSG00000045294_Insig1:protein_coding:+	-0.287498	4.76897	10.7103	0.00106541	0.0217698
chr7:112116017-112159057:ENSMUSG00000030772_Dkk3:protein_coding:-	0.399587	7.38186	10.7098	0.00106572	0.0217698
chr6:148842492-148896237:ENSMUSG00000030309_Caprin2:protein_coding:-	-0.298612	3.97659	10.6889	0.00107778	0.02199
chr19:54045182-54048982:ENSMUSG00000033717_Adra2a:protein_coding:+	-0.698557	0.802947	10.6828	0.00108138	0.0220374
chr3:40744495-40796103:ENSMUSG00000025757_Hspa4l:protein_coding:+	-0.25772	6.48245	10.6728	0.0010872	0.02213
chr19:5050481-5057071:ENSMUSG00000024883_Rin1:protein_coding:+	0.379522	4.36714	10.6644	0.00109219	0.0222052
chr4:9448069-9669344:ENSMUSG00000028207_Asph:protein_coding:-	-0.303192	7.08163	10.6621	0.00109356	0.0222069
chr7:19302696-19310051:ENSMUSG00000003545_Fosb:protein_coding:-	-0.602283	1.67876	10.655	0.00109772	0.0222346
chr18:75820178-76148561:ENSMUSG00000044646_Zbtb7c:protein_coding:+	0.37253	5.24009	10.6543	0.00109817	0.0222346
chr1:150074873-150099963:ENSMUSG00000097028_Ptgs2os:processed_transcript:-	0.58931	1.36789	10.6532	0.00109878	0.0222346
chr18:9707648-9877995:ENSMUSG00000036103_Colec12:protein_coding:+	-0.47795	4.84025	10.6486	0.00110155	0.0222645
chr17:24414675-24425895:ENSMUSG00000034681_Rnps1:protein_coding:+	0.214622	5.41785	10.6364	0.00110883	0.0223571
chr12:84773251-84775088:ENSMUSG00000021241_Isca2:protein_coding:+	0.378937	2.60396	10.6351	0.00110959	0.0223571
chr1:160202367-160212875:ENSMUSG00000014226_Cacybp:protein_coding:-	-0.305766	3.98506	10.6344	0.00111002	0.0223571
chr1:191170296-191218039:ENSMUSG00000026628_Atf3:protein_coding:-	-0.925364	-0.231012	10.6293	0.00111313	0.0223936
chr17:36029773-36032855:ENSMUSG00000067212_H2-T23:protein_coding:-	0.46749	2.39218	10.6228	0.00111701	0.0224454
chr4:41738493-41756157:ENSMUSG00000036078_Sigmar1:protein_coding:-	0.264506	4.2522	10.5839	0.00114077	0.0228962
chr11:98992943-99024189:ENSMUSG00000020914_Top2a:protein_coding:-	-1.35123	-0.377463	10.5622	0.00115424	0.0231398
chr1:83012523-83038448:ENSMUSG00000038496_Slc19a3:protein_coding:-	0.568655	2.65647	10.5564	0.00115787	0.0231857
chr9:60523967-60545882:ENSMUSG00000111761_9230112J17Rik:lincRNA:-	0.487805	2.29349	10.5526	0.00116025	0.0232064
chr19:18579328-18631789:ENSMUSG00000024725_Ostf1:protein_coding:-	-0.294039	3.93414	10.5386	0.00116904	0.0233551
chr5:111581422-111604932:ENSMUSG00000052848_C130026L21Rik:lincRNA:+	0.370313	3.39675	10.5291	0.00117509	0.0234488
chr18:56432132-56503792:ENSMUSG00000001700_Gramd3:protein_coding:+	-0.442007	4.06313	10.5061	0.0011898	0.0236964
chr13:3882018-3918220:ENSMUSG00000021215_Net1:protein_coding:-	0.403103	4.08263	10.5054	0.00119024	0.0236964
chr17:52602709-52979194:ENSMUSG00000035580_Kcnh8:protein_coding:+	-0.776139	3.06214	10.5	0.00119373	0.0237123
chr13:52967209-52981073:ENSMUSG00000056749_Nfil3:protein_coding:-	-0.443608	2.49761	10.4993	0.00119418	0.0237123
chr18:61726390-61735917:ENSMUSG00000098702_1500015A07Rik:antisense:+	0.501235	1.50692	10.4978	0.00119516	0.0237123
chr4:138250435-138301967:ENSMUSG00000028758_Kif17:protein_coding:+	0.362848	5.66331	10.4906	0.00119985	0.023778
chr11:116131817-116138868:ENSMUSG00000020775_Mrpl38:protein_coding:-	0.338439	2.95763	10.4834	0.00120449	0.0238425
chr8:122724948-122752325:ENSMUSG00000110523_C230057M02Rik:lincRNA:-	0.308427	6.24207	10.4784	0.00120781	0.0238808
chr11:94557102-94601871:ENSMUSG00000076435_Acsf2:protein_coding:-	-0.550413	1.66001	10.4758	0.00120948	0.0238865
chr4:105157347-105232764:ENSMUSG00000028517_Plpp3:protein_coding:+	-0.30596	6.4478	10.4685	0.0012143	0.0239542
chr14:67752135-67933442:ENSMUSG00000044447_Dock5:protein_coding:-	-0.650922	4.20534	10.4589	0.00122062	0.0240516
chr2:181364928-181383628:ENSMUSG00000027582_Zgpat:protein_coding:+	0.281589	6.3387	10.4533	0.0012243	0.0240965
chr6:96113154-96657198:ENSMUSG00000059187_Fam19a1:protein_coding:+	0.278017	10.2976	10.448	0.00122781	0.0241288
chr3:123526166-123690853:ENSMUSG00000027977_Ndst3:protein_coding:-	0.282356	7.94053	10.4466	0.00122874	0.0241288
chr8:94772009-94782427:ENSMUSG00000031778_Cx3cl1:protein_coding:+	0.239865	7.11291	10.4393	0.00123365	0.0241978
chr16:17572018-17583214:ENSMUSG00000022756_Slc7a4:protein_coding:-	0.296603	4.61737	10.4318	0.00123864	0.02425
chr6:29735503-29761365:ENSMUSG00000001761_Smo:protein_coding:+	-0.551722	2.24621	10.4311	0.00123912	0.02425
chr6:141249269-141507448:ENSMUSG00000041741_Pde3a:protein_coding:+	-0.36396	4.20875	10.4249	0.00124328	0.0243039
chr2:23207476-23267129:ENSMUSG00000026774_4931423N10Rik:protein_coding:+	-0.438742	1.73315	10.4121	0.00125195	0.0244457
chr4:119108711-119137983:ENSMUSG00000028645_Slc2a1:protein_coding:+	0.423832	6.86486	10.4074	0.00125515	0.0244803
chr8:71026792-71126576:ENSMUSG00000110554_Gm35256:lincRNA:+	0.434357	2.5737	10.4039	0.0012575	0.0244985
chr2:174281237-174295436:ENSMUSG00000086537_Nespas:antisense:-	-0.510432	0.941851	10.4013	0.00125924	0.0245048
chr3:7366669-7445366:ENSMUSG00000027499_Pkia:protein_coding:+	-0.227848	7.0413	10.3889	0.00126772	0.0246421
chr8:22476788-22569612:ENSMUSG00000037656_Slc20a2:protein_coding:+	-0.223102	5.9348	10.3761	0.0012766	0.0247685
chr15:64396379-64433598:ENSMUSG00000115169_Gm30563:lincRNA:+	0.706713	0.604679	10.3753	0.0012771	0.0247685
chr2:90782727-90834437:ENSMUSG00000040812_Agbl2:protein_coding:+	-0.710073	0.0357124	10.3714	0.0012798	0.0247824
chr11:49794178-49838613:ENSMUSG00000020363_Gfpt2:protein_coding:+	-0.383899	3.27709	10.3702	0.00128069	0.0247824
chr18:67343564-67367794:ENSMUSG00000024526_Cidea:protein_coding:+	-0.613511	0.891646	10.3654	0.00128401	0.024819
chr15:89123307-89128700:ENSMUSG00000062906_Hdac10:protein_coding:-	0.340591	3.46325	10.353	0.00129261	0.0249572
chr3:96269752-96270132:ENSMUSG00000105827_Hist2h2bb:protein_coding:+	0.525267	2.07721	10.348	0.00129613	0.0249832
chrX:159627272-159978069:ENSMUSG00000040990_Sh3kbp1:protein_coding:+	-0.238136	6.89198	10.347	0.00129685	0.0249832
chr2:25706739-25707721:ENSMUSG00000049086_Bmyc:protein_coding:+	0.688526	0.140916	10.3438	0.00129911	0.0249988
chr4:34663257-34687438:ENSMUSG00000028293_Slc35a1:protein_coding:-	0.23637	4.58186	10.3357	0.0013048	0.0250803
chr3:31149920-31164324:ENSMUSG00000037625_Cldn11:protein_coding:+	-0.616493	3.39174	10.3332	0.0013066	0.0250869
chr5:115429599-115455698:ENSMUSG00000054256_Msi1:protein_coding:+	-0.357379	3.03938	10.3311	0.00130808	0.0250875
chr2:12924041-13003455:ENSMUSG00000026730_Pter:protein_coding:+	-0.460532	2.16138	10.3193	0.00131645	0.02522
chr6:35267957-35308131:ENSMUSG00000029843_Slc13a4:protein_coding:-	-1.16093	2.72674	10.308	0.00132451	0.0253464
chr6:113483297-113493343:ENSMUSG00000030284_Creld1:protein_coding:+	0.276087	4.3762	10.294	0.00133463	0.0255116
chr3:79641611-79737880:ENSMUSG00000034009_Rxfp1:protein_coding:-	0.403963	5.16516	10.2905	0.00133714	0.0255181
chr14:31268757-31320941:ENSMUSG00000115311_Gm35823:antisense:+	0.407947	3.32309	10.2895	0.00133792	0.0255181
chr18:80253292-80292725:ENSMUSG00000034006_Pqlc1:protein_coding:+	-0.266027	3.59897	10.2872	0.00133956	0.0255212
chr4:47208161-47313167:ENSMUSG00000028339_Col15a1:protein_coding:+	0.390435	2.9556	10.2675	0.00135397	0.0257419
chr12:87449075-87472274:ENSMUSG00000021039_Snw1:protein_coding:-	0.297765	4.71248	10.2672	0.00135413	0.0257419
chr6:85817218-85820972:ENSMUSG00000079494_Nat8f5:protein_coding:-	-0.616867	0.428791	10.2648	0.00135593	0.0257478
chr1:45374321-45503282:ENSMUSG00000026042_Col5a2:protein_coding:-	-0.469259	2.9338	10.2611	0.00135868	0.0257716
chr11:117076790-117078955:ENSMUSG00000086859_Snhg20:lincRNA:+	0.329002	3.80184	10.258	0.0013609	0.0257853
chr1:87264363-87310839:ENSMUSG00000026255_Efhd1:protein_coding:+	-0.570962	1.10446	10.2512	0.00136596	0.0258528
chr1:43123074-43196984:ENSMUSG00000008136_Fhl2:protein_coding:-	0.240995	6.68432	10.249	0.00136761	0.0258541
chr9:35204206-35211055:ENSMUSG00000039048_Foxred1:protein_coding:-	0.244411	4.19586	10.2471	0.00136902	0.0258541
chr1:71027498-71103146:ENSMUSG00000026196_Bard1:protein_coding:-	-0.68037	0.891678	10.2429	0.0013721	0.025884
chr2:157015799-157079254:ENSMUSG00000055485_Soga1:protein_coding:-	-0.244834	4.96837	10.2325	0.00137986	0.0260019
chr17:15704967-15772610:ENSMUSG00000023852_Chd1:protein_coding:+	-0.226083	5.95035	10.2284	0.00138294	0.0260057
chr5:150571644-150597188:ENSMUSG00000041132_N4bp2l1:protein_coding:-	0.236771	6.09478	10.2282	0.00138307	0.0260057
chr16:96592079-97170752:ENSMUSG00000050272_Dscam:protein_coding:-	0.298292	9.7873	10.2055	0.00140024	0.0262999
chr7:38216972-38228016:ENSMUSG00000074170_Plekhf1:protein_coding:-	-0.799865	1.02694	10.1843	0.00141642	0.0265749
chr6:145216699-145250239:ENSMUSG00000030265_Kras:protein_coding:-	-0.230103	6.18166	10.1822	0.00141804	0.0265764
chrX:23693051-23806025:ENSMUSG00000036769_Wdr44:protein_coding:+	-0.231299	5.40709	10.1747	0.00142379	0.0266551
chr10:128882295-128891718:ENSMUSG00000025352_Gdf11:protein_coding:-	-0.607094	1.84259	10.1598	0.00143534	0.0268422
chr3:62529077-62605140:ENSMUSG00000043441_Gpr149:protein_coding:-	-1.56141	1.14631	10.157	0.00143753	0.0268541
chr18:10644411-10706771:ENSMUSG00000002475_Abhd3:protein_coding:-	-0.249401	4.42158	10.1516	0.00144172	0.0269033
chr17:21567046-21588697:ENSMUSG00000067931_Zfp948:protein_coding:+	-0.276516	4.82021	10.1423	0.00144904	0.0270106
chrX:159526688-159593081:ENSMUSG00000044150_Bclaf3:protein_coding:+	-0.217601	5.1991	10.1388	0.00145181	0.0270332
chr5:99955935-99978938:ENSMUSG00000000568_Hnrnpd:protein_coding:-	-0.236931	5.897	10.1351	0.00145469	0.0270575
chr2:121193281-121271407:ENSMUSG00000043909_Trp53bp1:protein_coding:-	-0.204654	6.97441	10.1205	0.00146629	0.0272439
chr8:62951009-63357103:ENSMUSG00000054162_Spock3:protein_coding:+	-0.410681	6.84454	10.1131	0.00147219	0.0273242
chr10:101681487-102391469:ENSMUSG00000019888_Mgat4c:protein_coding:+	-0.275923	9.18211	10.11	0.0014747	0.0273413
chr4:135963727-135968178:ENSMUSG00000028671_Gale:protein_coding:+	0.404609	2.81065	10.0978	0.00148447	0.0274662
chr4:132309465-132309600:ENSMUSG00000065097_Snora16a:snoRNA:+	0.812442	-0.19246	10.0976	0.00148462	0.0274662
chr13:94788910-94842922:ENSMUSG00000042043_Tbca:protein_coding:+	-0.234319	5.06556	10.0942	0.00148741	0.0274884
chr3:60472830-60629750:ENSMUSG00000027763_Mbnl1:protein_coding:+	-0.247716	7.69714	10.091	0.00148996	0.0274938
chrY:1096861-1245759:ENSMUSG00000068457_Uty:protein_coding:-	-0.218642	6.89069	10.0881	0.00149227	0.0274938
chr19:44394451-44407709:ENSMUSG00000037071_Scd1:protein_coding:-	-0.511033	3.65821	10.0879	0.00149248	0.0274938
chr14:16430839-16819156:ENSMUSG00000017491_Rarb:protein_coding:-	-1.1343	5.4402	10.0697	0.00150727	0.0277366
chr15:39870589-39943994:ENSMUSG00000022305_Lrp12:protein_coding:-	-0.229078	6.06557	10.0674	0.00150914	0.0277415
chr1:173350879-173466040:ENSMUSG00000037860_Aim2:protein_coding:+	-0.331251	3.17254	10.0633	0.00151249	0.0277736
chr5:12383385-12588948:ENSMUSG00000040254_Sema3d:protein_coding:+	-0.351302	4.19384	10.0558	0.00151866	0.027852
chr2:90677215-90736328:ENSMUSG00000051329_Nup160:protein_coding:+	-0.230387	5.00699	10.0542	0.00151999	0.027852
chr2:119751320-119760431:ENSMUSG00000027297_Ltk:protein_coding:-	0.434073	4.07853	10.0485	0.00152471	0.0279088
chr5:139751282-139775674:ENSMUSG00000029547_Ints1:protein_coding:-	0.338372	5.74876	10.0458	0.00152693	0.0279198
chr12:52097737-52312744:ENSMUSG00000035142_Nubpl:protein_coding:+	-0.303937	4.69792	10.0352	0.00153577	0.0280518
chr16:32016290-32079342:ENSMUSG00000022781_Pak2:protein_coding:-	-0.198602	5.22812	10.0327	0.00153782	0.0280595
chr12:105705976-105782447:ENSMUSG00000041323_Ak7:protein_coding:+	-0.441803	1.56917	10.0302	0.00153991	0.028068
chr11:69398508-69413675:ENSMUSG00000018476_Kdm6b:protein_coding:-	-0.306108	3.32306	10.0265	0.00154307	0.0280958
chr4:132221025-132261602:ENSMUSG00000028901_Gmeb1:protein_coding:-	0.202021	4.7128	10.016	0.00155184	0.0282258
chr3:83127948-83357209:ENSMUSG00000102692_Dchs2:protein_coding:+	-0.534459	4.3006	10.014	0.00155355	0.0282272
chr8:114205612-114374071:ENSMUSG00000046844_Vat1l:protein_coding:+	0.249262	5.62472	10.0091	0.00155768	0.0282472
chr15:102445367-102454633:ENSMUSG00000023047_Amhr2:protein_coding:+	0.631272	0.29591	10.0088	0.00155792	0.0282472
chr7:16129826-16161063:ENSMUSG00000030376_Slc8a2:protein_coding:+	0.261217	6.51395	10.0059	0.00156043	0.0282629
chr12:108678711-108702315:ENSMUSG00000021263_Degs2:protein_coding:-	0.387033	2.88461	9.99379	0.00157069	0.0283866
chr1:160906418-160974978:ENSMUSG00000040423_Rc3h1:protein_coding:+	-0.205059	6.3249	9.99132	0.0015728	0.0283866
chr2:156091958-156111978:ENSMUSG00000089824_Rbm12:protein_coding:-	-0.234585	5.22691	9.99023	0.00157373	0.0283866
chr2:120604238-120609520:ENSMUSG00000027286_Lrrc57:protein_coding:-	0.294139	3.83361	9.9901	0.00157384	0.0283866
chr3:129269175-129332720:ENSMUSG00000028024_Enpep:protein_coding:-	0.45738	2.05793	9.97754	0.00158462	0.0285512
chr17:43568098-43612201:ENSMUSG00000023913_Pla2g7:protein_coding:+	-0.337973	4.05468	9.96991	0.00159119	0.0286398
chr9:21367871-21405361:ENSMUSG00000032178_Ilf3:protein_coding:+	-0.20788	6.19389	9.9582	0.00160135	0.0287926
chr19:7020696-7040026:ENSMUSG00000024966_Stip1:protein_coding:-	-0.259051	4.87219	9.95546	0.00160373	0.0288055
chr11:105360798-105456735:ENSMUSG00000078627_March10:protein_coding:-	0.398316	2.6025	9.94749	0.00161069	0.0288906
chr10:88518279-88605152:ENSMUSG00000020061_Mybpc1:protein_coding:-	0.451915	1.78574	9.9462	0.00161182	0.0288906
chr3:96601149-96626171:ENSMUSG00000049288_Lix1l:protein_coding:+	-0.273013	3.54781	9.93688	0.00162	0.0289815
chr2:150618105-150668500:ENSMUSG00000027452_Acss1:protein_coding:-	-0.227723	4.91311	9.93566	0.00162107	0.0289815
chr15:83546797-83563787:ENSMUSG00000048755_Mcat:protein_coding:-	0.353828	3.54379	9.93469	0.00162193	0.0289815
chr19:44293676-44306864:ENSMUSG00000025203_Scd2:protein_coding:+	-0.273887	7.51903	9.92834	0.00162753	0.0290515
chr8:107388225-107403206:ENSMUSG00000003849_Nqo1:protein_coding:-	-0.85557	0.347615	9.92517	0.00163034	0.0290715
chr6:54816916-54893500:ENSMUSG00000058446_Znrf2:protein_coding:+	-0.217348	5.35507	9.91416	0.00164012	0.0292127
chr15:81800791-81802613:ENSMUSG00000097613_Gm17597:antisense:-	0.794172	0.0969787	9.91246	0.00164164	0.0292127
chr11:81985406-81988769:ENSMUSG00000084996_Gm11419:lincRNA:+	0.874564	-0.0440693	9.90657	0.0016469	0.0292704
chr9:55220222-55326844:ENSMUSG00000032311_Nrg4:protein_coding:-	-0.413022	2.643	9.90504	0.00164827	0.0292704
chr5:150673739-150810690:ENSMUSG00000034021_Pds5b:protein_coding:+	-0.21091	6.89821	9.90085	0.00165202	0.0292848
chr8:94838321-94854895:ENSMUSG00000031782_Coq9:protein_coding:+	0.230104	4.31843	9.90035	0.00165247	0.0292848
chr4:148098437-148130698:ENSMUSG00000029005_Draxin:protein_coding:-	-1.11083	-0.442863	9.89216	0.00165984	0.0293649
chr1:165865154-166002678:ENSMUSG00000026565_Pou2f1:protein_coding:-	-0.216916	6.9957	9.8904	0.00166143	0.0293649
chr17:24639282-24650305:ENSMUSG00000002504_Slc9a3r2:protein_coding:-	0.275916	4.33185	9.88966	0.0016621	0.0293649
chr3:149284418-149445301:ENSMUSG00000106515_Gm30382:lincRNA:-	0.289846	6.49125	9.88647	0.00166499	0.0293859
chr10:4266380-4359470:ENSMUSG00000038587_Akap12:protein_coding:+	-0.318296	4.05924	9.88175	0.00166926	0.0294312
chr4:155962318-155966629:ENSMUSG00000023571_C1qtnf12:protein_coding:+	0.336638	2.99275	9.87738	0.00167323	0.0294519
chr17:26202951-26211324:ENSMUSG00000024186_Rgs11:protein_coding:+	0.310098	4.60369	9.8767	0.00167385	0.0294519
chr16:31251537-31275277:ENSMUSG00000047714_Ppp1r2:protein_coding:-	-0.493152	5.56523	9.86797	0.00168181	0.0295619
chr2:34771970-34777547:ENSMUSG00000026864_Hspa5:protein_coding:+	0.411245	5.86142	9.86074	0.00168843	0.029648
chr9:65361041-65380377:ENSMUSG00000086228_Ubap1l:protein_coding:+	0.297877	4.22787	9.85119	0.00169722	0.0297206
chr8:58911755-58914298:ENSMUSG00000049946_BC030500:protein_coding:+	0.656492	0.611299	9.85003	0.00169829	0.0297206
chr13:23684199-23692908:ENSMUSG00000018102_Hist1h2bc:protein_coding:+	-0.572492	1.44037	9.84801	0.00170016	0.0297206
chr14:25711642-25769039:ENSMUSG00000055538_Zcchc24:protein_coding:-	-0.305469	4.70649	9.84683	0.00170125	0.0297206
chr8:116574400-116732991:ENSMUSG00000031758_Cdyl2:protein_coding:-	0.434607	6.65531	9.84481	0.00170311	0.0297206
chr17:73883908-73950182:ENSMUSG00000024066_Xdh:protein_coding:-	0.51183	4.40601	9.84391	0.00170395	0.0297206
chr17:56123085-56140343:ENSMUSG00000001227_Sema6b:protein_coding:-	0.275822	4.7586	9.84319	0.00170462	0.0297206
chr11:48802032-48802112:ENSMUSG00000064725_Snord96a:snoRNA:+	0.450239	1.38533	9.83743	0.00170996	0.0297837
chr1:72583251-72633134:ENSMUSG00000039354_Smarcal1:protein_coding:+	0.214744	5.67693	9.83192	0.0017151	0.029843
chr19:36731737-36736653:ENSMUSG00000067279_Ppp1r3c:protein_coding:-	-0.634625	2.27971	9.8264	0.00172025	0.0298992
chr1:172520801-172545870:ENSMUSG00000026546_Cfap45:protein_coding:+	0.448822	2.30757	9.82475	0.00172179	0.0298992
chr14:103650228-103704907:ENSMUSG00000055717_Slain1:protein_coding:+	-0.222204	6.08342	9.82148	0.00172486	0.0299187
chr9:37367351-37386575:ENSMUSG00000046240_Hepacam:protein_coding:+	-0.329213	4.15997	9.81539	0.00173058	0.0299187
chr5:24586741-24594556:ENSMUSG00000038181_Chpf2:protein_coding:+	0.313019	5.74931	9.81423	0.00173167	0.0299187
chr18:56707813-56753424:ENSMUSG00000024590_Lmnb1:protein_coding:+	-0.275593	3.8645	9.81381	0.00173207	0.0299187
chr5:52741574-52769340:ENSMUSG00000029186_Pi4k2b:protein_coding:+	-0.460751	2.39434	9.81334	0.0017325	0.0299187
chr13:69702832-69739889:ENSMUSG00000052981_Ube2ql1:protein_coding:-	-0.362914	6.14339	9.81248	0.00173331	0.0299187
chr5:86109287-86172803:ENSMUSG00000035898_Uba6:protein_coding:-	-0.270393	5.62908	9.80513	0.00174026	0.0300086
chr14:66344296-66361680:ENSMUSG00000022044_Stmn4:protein_coding:+	-0.239329	5.53684	9.80322	0.00174206	0.0300097
chr7:64756091-65156570:ENSMUSG00000030518_Fam189a1:protein_coding:-	0.358515	8.92003	9.79844	0.0017466	0.0300579
chr2:31572651-31617526:ENSMUSG00000026843_Fubp3:protein_coding:+	0.222074	6.25027	9.79221	0.00175253	0.0301299
chr15:76535721-76538746:ENSMUSG00000022559_Fbxl6:protein_coding:-	0.349127	3.0922	9.78926	0.00175534	0.0301482
chr6:124720707-124738714:ENSMUSG00000004266_Ptpn6:protein_coding:-	0.427322	1.88425	9.78166	0.00176261	0.030243
chr16:21794318-21809040:ENSMUSG00000097290_1300002E11Rik:lincRNA:+	-0.254817	3.73082	9.77263	0.00177129	0.0303617
chr7:141438113-141444025:ENSMUSG00000025507_Pidd1:protein_coding:-	-0.865348	-0.788162	9.76569	0.00177799	0.0304107
chr5:3690000-3802925:ENSMUSG00000040351_Ankib1:protein_coding:-	-0.192123	7.11932	9.7654	0.00177827	0.0304107
chr9:120577331-120578074:ENSMUSG00000052658_5830454E08Rik:lincRNA:+	0.985518	-0.788148	9.7642	0.00177943	0.0304107
chr17:74426295-74459108:ENSMUSG00000039193_Nlrc4:protein_coding:-	-0.770988	-0.0952918	9.75982	0.00178367	0.030453
chr2:165784152-165899016:ENSMUSG00000039671_Zmynd8:protein_coding:-	0.332734	7.55375	9.75522	0.00178815	0.0304703
chr7:45366163-45367948:ENSMUSG00000091510_Mtag2:antisense:+	0.777874	-0.27725	9.75398	0.00178935	0.0304703
chr15:4026383-4155344:ENSMUSG00000022186_Oxct1:protein_coding:+	-0.20607	7.62005	9.75333	0.00178998	0.0304703
chr18:21127201-21300138:ENSMUSG00000042680_Garem1:protein_coding:-	-0.217679	7.44796	9.73603	0.0018069	0.0307045
chr12:82588292-83162056:ENSMUSG00000021219_Rgs6:protein_coding:+	0.387692	9.5112	9.73563	0.0018073	0.0307045
chr16:17451987-17487434:ENSMUSG00000006134_Crkl:protein_coding:+	-0.21091	5.48622	9.72921	0.00181362	0.0307816
chr14:50789248-50807732:ENSMUSG00000071470_Ccnb1ip1:protein_coding:-	0.80488	9.59554	9.72459	0.00181819	0.0307996
chr15:79724070-79742536:ENSMUSG00000042524_Sun2:protein_coding:-	-0.324848	4.18517	9.72453	0.00181825	0.0307996
chr15:8967949-9067335:ENSMUSG00000048424_Ranbp3l:protein_coding:+	-0.80963	4.39674	9.71954	0.00182319	0.030853
chr6:51460932-51469894:ENSMUSG00000004980_Hnrnpa2b1:protein_coding:-	-0.281477	6.51357	9.71517	0.00182753	0.0308962
chr1:172341210-172374085:ENSMUSG00000044708_Kcnj10:protein_coding:+	-0.481922	3.54696	9.70353	0.00183915	0.0310441
chr9:107614125-107635367:ENSMUSG00000032562_Gnai2:protein_coding:-	-0.212961	4.91648	9.69983	0.00184285	0.0310441
chr8:84686307-84699808:ENSMUSG00000001909_Trmt1:protein_coding:+	0.272605	5.06986	9.69963	0.00184305	0.0310441
chr12:40315046-40445902:ENSMUSG00000055917_Zfp277:protein_coding:-	-0.193403	5.88308	9.69921	0.00184347	0.0310441
chr3:123446913-123506597:ENSMUSG00000027978_Prss12:protein_coding:+	-0.28382	5.25673	9.69721	0.00184548	0.0310476
chr15:65986387-66286642:ENSMUSG00000056258_Kcnq3:protein_coding:-	0.274814	10.396	9.68976	0.00185297	0.0311433
chr9:28994750-29963141:ENSMUSG00000059974_Ntm:protein_coding:-	0.314764	11.3487	9.68063	0.00186221	0.0312591
chr5:128757791-128953486:ENSMUSG00000029420_Rimbp2:protein_coding:-	0.417183	8.25389	9.67937	0.00186349	0.0312591
chr4:139960220-139968026:ENSMUSG00000078234_Klhdc7a:protein_coding:-	-0.471789	1.39984	9.67167	0.00187131	0.0313324
chr15:3317760-3583492:ENSMUSG00000055737_Ghr:protein_coding:-	-0.204474	6.18408	9.6715	0.00187149	0.0313324
chr2:160645888-160722764:ENSMUSG00000070544_Top1:protein_coding:+	-0.224293	6.71266	9.66613	0.00187696	0.0313937
chr16:32332257-32393747:ENSMUSG00000053774_Ubxn7:protein_coding:+	-0.220403	5.73493	9.66343	0.00187972	0.0314093
chr18:34442352-34506823:ENSMUSG00000036501_Fam13b:protein_coding:-	-0.196597	6.55644	9.65084	0.00189265	0.0315948
chr16:22244549-22266005:ENSMUSG00000022858_Tra2b:protein_coding:-	-0.266318	6.1795	9.64351	0.00190021	0.0316805
chr6:38123174-38254009:ENSMUSG00000063455_D630045J12Rik:protein_coding:-	0.32098	7.28997	9.64231	0.00190146	0.0316805
chr15:102662864-102672352:ENSMUSG00000062683_Atp5g2:protein_coding:-	0.273635	3.83805	9.6402	0.00190364	0.0316864
chr14:96102736-96519102:ENSMUSG00000022076_Klhl1:protein_coding:-	-0.293137	3.95633	9.63803	0.0019059	0.0316933
chr6:18170687-18322768:ENSMUSG00000041301_Cftr:protein_coding:+	-0.855265	0.581579	9.62187	0.00192274	0.0319426
chr3:14886273-14900770:ENSMUSG00000027562_Car2:protein_coding:+	-0.4479	4.03998	9.61478	0.00193018	0.0320276
chr6:131299142-131353597:ENSMUSG00000032899_Styk1:protein_coding:-	0.904455	-0.711518	9.60874	0.00193653	0.0320276
chr18:34758906-34773760:ENSMUSG00000034300_Fam53c:protein_coding:+	-0.242598	4.5597	9.60873	0.00193655	0.0320276
chr1:121087405-121178441:ENSMUSG00000097881_Celrr:lincRNA:+	-0.37357	2.98771	9.60712	0.00193825	0.0320276
chr2:131039632-131043088:ENSMUSG00000027316_Gfra4:protein_coding:-	0.30925	3.10759	9.60707	0.00193829	0.0320276
chr16:87698945-87733346:ENSMUSG00000025612_Bach1:protein_coding:+	-0.244662	4.0719	9.60642	0.00193899	0.0320276
chr9:18292125-18317442:ENSMUSG00000001774_Chordc1:protein_coding:+	-0.2343	5.89838	9.60231	0.00194332	0.0320685
chr8:88199213-88259722:ENSMUSG00000036779_Papd5:protein_coding:+	-0.218722	5.9676	9.5999	0.00194588	0.0320801
chr17:43641900-43667015:ENSMUSG00000023912_Slc25a27:protein_coding:-	0.22018	5.98358	9.59641	0.00194959	0.0321105
chr8:18690263-18741562:ENSMUSG00000031465_Angpt2:protein_coding:-	-0.601933	0.711552	9.59162	0.00195467	0.0321386
chr1:185363044-185428360:ENSMUSG00000026615_Eprs:protein_coding:+	-0.206237	6.49943	9.59074	0.00195561	0.0321386
chr4:150119283-150144169:ENSMUSG00000028976_Slc2a5:protein_coding:+	0.833235	0.165886	9.58955	0.00195688	0.0321386
chr8:12395295-12400126:ENSMUSG00000096014_Sox1:protein_coding:+	-0.665823	0.683625	9.5853	0.00196141	0.0321824
chr8:106058840-106130537:ENSMUSG00000031902_Nfatc3:protein_coding:+	-0.238989	4.78427	9.55861	0.00199014	0.0326222
chr12:102780797-102878471:ENSMUSG00000041702_Btbd7:protein_coding:-	-0.194453	6.69673	9.5569	0.001992	0.0326222
chrX:106583186-106710557:ENSMUSG00000073010_Gm5127:protein_coding:+	-0.785652	1.66112	9.54891	0.00200068	0.0327334
chr6:56581203-56652487:ENSMUSG00000107494_Gm8239:lincRNA:-	-1.73452	-0.00857487	9.53755	0.0020131	0.0329054
chr17:87990859-88065291:ENSMUSG00000005371_Fbxo11:protein_coding:-	-0.20222	6.90573	9.53195	0.00201926	0.0329748
chr4:156109982-156127265:ENSMUSG00000059939_9430015G10Rik:protein_coding:+	0.232426	4.61034	9.51414	0.00203895	0.0332536
chr13:63300484-63300557:ENSMUSG00000065599_Mir23b:miRNA:+	0.673849	0.803926	9.51303	0.00204018	0.0332536
chr19:58235604-58455909:ENSMUSG00000025089_Gfra1:protein_coding:-	-0.372193	5.08371	9.51035	0.00204316	0.0332707
chr11:106820066-106920715:ENSMUSG00000018363_Smurf2:protein_coding:-	-0.224874	6.40921	9.49905	0.00205579	0.0334448
chr12:109611500-109611595:ENSMUSG00000070101_Mir341:miRNA:+	0.363781	2.38836	9.4907	0.00206516	0.0335657
chr7:89632392-89854359:ENSMUSG00000030621_Me3:protein_coding:+	0.219307	8.27779	9.48625	0.00207018	0.0336156
chr17:55970467-55976625:ENSMUSG00000039154_Shd:protein_coding:+	0.398372	2.87634	9.48109	0.002076	0.0336712
chr5:45434021-45450236:ENSMUSG00000015806_Qdpr:protein_coding:-	-0.330557	4.10037	9.47976	0.00207751	0.0336712
chr8:33386325-33417467:ENSMUSG00000049184_Purg:protein_coding:+	-0.210386	6.80126	9.46588	0.00209329	0.0338952
chr17:29268788-29302881:ENSMUSG00000052712_BC004004:protein_coding:+	0.243148	4.531	9.46228	0.0020974	0.0339299
chr5:3928054-4081310:ENSMUSG00000040407_Akap9:protein_coding:+	-0.226641	7.18975	9.45751	0.00210286	0.0339767
chr7:41478874-41499890:ENSMUSG00000074166_AW146154:protein_coding:-	-0.255927	3.32604	9.45632	0.00210423	0.0339767
chr4:140700541-140723220:ENSMUSG00000040945_Rcc2:protein_coding:+	-0.258212	4.62711	9.44541	0.00211679	0.0341475
chrX:161117193-161258213:ENSMUSG00000000037_Scml2:protein_coding:+	-0.534291	1.61044	9.43484	0.00212901	0.0343127
chr5:108132875-108233628:ENSMUSG00000056531_Ccdc18:protein_coding:+	-0.433489	1.51945	9.42611	0.00213917	0.0344443
chr7:45699843-45704682:ENSMUSG00000003273_Car11:protein_coding:+	0.35094	4.69908	9.42391	0.00214174	0.0344535
chr11:58307069-58314627:ENSMUSG00000037243_Zfp692:protein_coding:+	0.300989	4.17138	9.42087	0.0021453	0.0344785
chr19:57611034-58133338:ENSMUSG00000054843_Atrnl1:protein_coding:+	0.210678	9.4016	9.40659	0.00216207	0.0347158
chr15:25622525-25813673:ENSMUSG00000022272_Myo10:protein_coding:+	-0.217796	6.09238	9.39519	0.00217556	0.0348552
chr19:47579678-47645246:ENSMUSG00000025060_Slk:protein_coding:+	-0.204902	6.34807	9.39437	0.00217653	0.0348552
chr1:169949535-169969241:ENSMUSG00000026675_Hsd17b7:protein_coding:-	-0.259401	3.7902	9.39413	0.00217681	0.0348552
chr7:24291039-24301232:ENSMUSG00000050605_Zfp61:protein_coding:-	0.284463	3.20993	9.39066	0.00218094	0.034889
chr11:50255634-50292311:ENSMUSG00000050567_Maml1:protein_coding:-	-0.213362	4.55373	9.388	0.0021841	0.0349071
chr11:97205842-97280638:ENSMUSG00000001441_Npepps:protein_coding:-	-0.20904	6.61543	9.38596	0.00218654	0.0349138
chr6:5220852-5256286:ENSMUSG00000029759_Pon3:protein_coding:-	-0.79925	0.543516	9.37384	0.00220104	0.0351027
chr6:15720661-15802169:ENSMUSG00000041390_Mdfic:protein_coding:+	-0.583079	1.79056	9.37268	0.00220244	0.0351027
chr14:103814625-103844402:ENSMUSG00000022122_Ednrb:protein_coding:-	-0.439705	3.45032	9.37051	0.00220505	0.0351119
chr1:53806876-54195168:ENSMUSG00000042807_Hecw2:protein_coding:-	-0.352783	8.9026	9.36836	0.00220763	0.0351206
chr12:86056745-86079041:ENSMUSG00000021253_Tgfb3:protein_coding:-	0.338571	3.32337	9.35711	0.00222122	0.0353043
chr5:143316489-143329256:ENSMUSG00000001844_Zdhhc4:protein_coding:-	0.243496	4.00224	9.35494	0.00222386	0.0353137
chr9:108447636-108461581:ENSMUSG00000032609_Klhdc8b:protein_coding:-	0.321795	3.46075	9.35284	0.0022264	0.0353216
chr5:134581366-134601805:ENSMUSG00000023104_Rfc2:protein_coding:+	0.235194	3.77972	9.35056	0.00222917	0.035333
chr6:119175253-119221616:ENSMUSG00000041477_Dcp1b:protein_coding:+	-0.187171	5.75563	9.34804	0.00223224	0.0353492
chr10:67535475-67542188:ENSMUSG00000037868_Egr2:protein_coding:+	-0.788667	1.09598	9.34295	0.00223845	0.0354042
chr10:29313166-29347469:ENSMUSG00000019883_Echdc1:protein_coding:+	-0.273817	3.76228	9.3409	0.00224096	0.0354042
chr2:83724397-83806916:ENSMUSG00000027087_Itgav:protein_coding:+	-0.27535	6.03106	9.33926	0.00224296	0.0354042
chr7:138208974-138397730:ENSMUSG00000091002_Tcerg1l:protein_coding:-	0.289504	6.1605	9.33848	0.00224391	0.0354042
chr5:77086988-77115121:ENSMUSG00000059325_Hopx:protein_coding:-	-0.607754	1.35158	9.33623	0.00224667	0.0354153
chr5:102481391-102897937:ENSMUSG00000057315_Arhgap24:protein_coding:+	-0.329541	4.38614	9.32845	0.00225624	0.0355337
chr6:128375456-128385144:ENSMUSG00000079304_Tex52:protein_coding:+	-0.95438	-0.258609	9.32177	0.00226448	0.0356309
chr18:21550377-21654718:ENSMUSG00000042514_Klhl14:protein_coding:-	-0.8157	1.31097	9.31615	0.00227143	0.0357078
chr19:10208272-10240748:ENSMUSG00000036098_Myrf:protein_coding:-	-0.494596	3.10906	9.31174	0.0022769	0.0357612
chr11:110968033-111027968:ENSMUSG00000051497_Kcnj16:protein_coding:+	-0.426027	2.01922	9.30409	0.00228643	0.0358783
chr14:52198151-52257780:ENSMUSG00000053754_Chd8:protein_coding:-	0.224549	7.32625	9.29908	0.00229269	0.0359346
chr18:7868832-7973547:ENSMUSG00000024283_Wac:protein_coding:+	-0.216724	7.20021	9.29788	0.00229419	0.0359346
chr9:96539300-96631617:ENSMUSG00000032413_Rasa2:protein_coding:-	-0.318458	6.69004	9.29323	0.00230002	0.0359426
chr4:97568133-97778078:ENSMUSG00000048747_E130114P18Rik:protein_coding:-	-0.358248	2.54228	9.29272	0.00230067	0.0359426
chr5:18265135-18360355:ENSMUSG00000057614_Gnai1:protein_coding:-	-0.292899	6.68423	9.2925	0.00230094	0.0359426
chr16:17130138-17132383:ENSMUSG00000022769_Sdf2l1:protein_coding:-	0.63195	0.331746	9.28594	0.0023092	0.0359925
chr1:77367185-77515088:ENSMUSG00000026235_Epha4:protein_coding:-	0.258815	8.11083	9.28545	0.00230981	0.0359925
chr2:119797733-119818104:ENSMUSG00000027298_Tyro3:protein_coding:+	0.273619	7.09382	9.28499	0.00231039	0.0359925
chr15:55112317-55259271:ENSMUSG00000022419_Deptor:protein_coding:+	0.307724	5.17172	9.2811	0.0023153	0.0360364
chr12:81197915-81333180:ENSMUSG00000079055_Slc8a3:protein_coding:-	-0.278871	6.60637	9.27153	0.00232743	0.0361926
chr4:154964123-154980938:ENSMUSG00000029056_Pank4:protein_coding:+	0.255488	5.12919	9.26967	0.0023298	0.036194
chr7:44605803-44670843:ENSMUSG00000030739_Myh14:protein_coding:-	-0.339375	2.71729	9.26816	0.00233171	0.036194
chr3:89268246-89270570:ENSMUSG00000027953_Slc50a1:protein_coding:-	0.315832	3.5337	9.26218	0.00233934	0.0362797
chr16:89787111-90143769:ENSMUSG00000002489_Tiam1:protein_coding:-	-0.292915	7.49184	9.2557	0.00234763	0.0363552
chr9:27299204-27357546:ENSMUSG00000034275_Igsf9b:protein_coding:+	0.374936	7.86933	9.25509	0.00234842	0.0363552
chr5:137745730-137768450:ENSMUSG00000029723_Tsc22d4:protein_coding:+	-0.330302	2.83509	9.24605	0.00236004	0.0364694
chr11:86583865-86683836:ENSMUSG00000018171_Vmp1:protein_coding:-	-0.196639	6.36798	9.24533	0.00236096	0.0364694
chr6:85961623-86001926:ENSMUSG00000107230_Gm19265:antisense:+	0.360672	3.3125	9.24298	0.002364	0.0364694
chr3:37419896-37579096:ENSMUSG00000027722_Spata5:protein_coding:+	-0.21381	6.34429	9.24279	0.00236424	0.0364694
chr4:46662305-46991873:ENSMUSG00000039809_Gabbr2:protein_coding:-	0.425649	8.92226	9.23067	0.00237995	0.0366789
chr3:121758774-121815302:ENSMUSG00000028127_Abcd3:protein_coding:-	-0.220595	5.67395	9.21834	0.00239602	0.0368936
chr15:75044018-75048830:ENSMUSG00000079018_Ly6c1:protein_coding:-	0.367901	4.569	9.21293	0.00240312	0.0369381
chr15:62037986-62378096:ENSMUSG00000097039_Pvt1:lincRNA:+	0.224631	6.85144	9.21287	0.00240319	0.0369381
chr11:69599736-69605942:ENSMUSG00000041329_Atp1b2:protein_coding:-	-0.279441	4.57266	9.2086	0.00240881	0.0369915
chr19:40221173-40271842:ENSMUSG00000055044_Pdlim1:protein_coding:-	-0.325204	2.84475	9.20168	0.00241793	0.0370985
chr2:19344317-19351050:ENSMUSG00000087674_4930447M23Rik:lincRNA:+	0.412848	1.87496	9.19711	0.00242397	0.0371583
chr8:3630955-3643644:ENSMUSG00000004626_Stxbp2:protein_coding:+	-0.338955	3.68488	9.19066	0.00243254	0.0372372
chr10:5639218-5647617:ENSMUSG00000019772_Vip:protein_coding:+	0.32787	3.77575	9.18998	0.00243344	0.0372372
chr6:29917012-29959681:ENSMUSG00000039629_Strip2:protein_coding:+	-0.624717	4.34636	9.18356	0.00244199	0.0373223
chr15:80977765-81012290:ENSMUSG00000042303_Sgsm3:protein_coding:+	0.245522	5.06307	9.18256	0.00244332	0.0373223
chr14:57098600-57104702:ENSMUSG00000046352_Gjb2:protein_coding:-	-0.787562	1.35493	9.17297	0.00245615	0.0374539
chr13:23581598-23582735:ENSMUSG00000061482_Hist1h4d:protein_coding:+	0.620058	2.64414	9.17288	0.00245628	0.0374539
chr13:117218701-117221075:ENSMUSG00000091423_Gm17509:protein_coding:-	0.71072	0.158866	9.16388	0.00246839	0.0375865
chr6:120488939-120493807:ENSMUSG00000094626_Tmem121b:protein_coding:-	0.247952	5.04906	9.16318	0.00246933	0.0375865
chr8:71592176-71601092:ENSMUSG00000031807_Pgls:protein_coding:+	0.326354	2.86073	9.15548	0.00247974	0.0377117
chr6:56069804-56569103:ENSMUSG00000004347_Pde1c:protein_coding:-	-0.837113	5.45089	9.14802	0.00248987	0.0378028
chr12:4917353-5047394:ENSMUSG00000052812_Atad2b:protein_coding:+	-0.217532	6.43274	9.14784	0.00249011	0.0378028
chr15:100691813-100729376:ENSMUSG00000037280_Galnt6:protein_coding:-	-0.53224	1.66725	9.13927	0.00250181	0.0379471
chr11:50174444-50200115:ENSMUSG00000020381_Mrnip:protein_coding:+	0.340695	3.13735	9.13295	0.00251046	0.0380448
chr12:109734732-109734797:ENSMUSG00000099236_Mir668:miRNA:+	0.413261	1.90686	9.12461	0.00252193	0.0381852
chr2:129198764-129211616:ENSMUSG00000027397_Slc20a1:protein_coding:+	0.215725	7.12673	9.1123	0.00253896	0.0384093
chr1:58278326-58380259:ENSMUSG00000079554_Aox2:protein_coding:+	-2.07902	1.04232	9.10799	0.00254496	0.0384663
chr12:109733771-109733846:ENSMUSG00000065428_Mir382:miRNA:+	0.454528	2.32739	9.08914	0.00257132	0.0388047
chr10:25359798-25523519:ENSMUSG00000019978_Epb41l2:protein_coding:+	-0.228756	6.61132	9.08877	0.00257184	0.0388047
chr16:11984113-12270902:ENSMUSG00000022494_Shisa9:protein_coding:+	0.332267	9.15874	9.08641	0.00257516	0.0388209
chr10:108332121-108414240:ENSMUSG00000035873_Pawr:protein_coding:+	-0.563781	2.64063	9.08378	0.00257886	0.0388412
chr2:119047119-119105501:ENSMUSG00000027326_Knl1:protein_coding:+	-0.866078	-0.648204	9.0817	0.0025818	0.0388412
chrX:20933395-20950608:ENSMUSG00000009406_Elk1:protein_coding:-	0.224562	4.83538	9.08066	0.00258326	0.0388412
chr1:24011093-24100341:ENSMUSG00000026153_Fam135a:protein_coding:-	-0.269435	6.73708	9.0729	0.00259426	0.0389449
chr4:106662256-106678944:ENSMUSG00000025413_Ttc4:protein_coding:-	0.221658	4.97385	9.0726	0.00259467	0.0389449
chr6:113237843-113281392:ENSMUSG00000030269_Mtmr14:protein_coding:+	-0.21641	4.61642	9.06226	0.00260939	0.0391318
chr11:54717456-54787675:ENSMUSG00000052298_Cdc42se2:protein_coding:-	-0.191385	6.41161	9.05946	0.00261339	0.0391578
chr2:114854093-115043972:ENSMUSG00000085222_Gm13974:lincRNA:+	-0.387402	2.79037	9.05534	0.00261928	0.0391956
chr11:63885792-63922290:ENSMUSG00000070407_Hs3st3b1:protein_coding:-	-0.800454	1.0658	9.05355	0.00262186	0.0391956
chr13:90935356-91223968:ENSMUSG00000021619_Atg10:protein_coding:-	-0.262784	6.14782	9.05294	0.00262273	0.0391956
chr4:153964449-153975126:ENSMUSG00000029027_Dffb:protein_coding:-	0.397733	2.84951	9.05011	0.00262679	0.0392223
chr11:102887336-102900912:ENSMUSG00000020932_Gfap:protein_coding:-	-0.584273	4.22865	9.03571	0.00264756	0.0394984
chr9:21907491-21918192:ENSMUSG00000019066_Rab3d:protein_coding:-	0.319135	3.28418	9.03027	0.00265545	0.0395583
chr7:66743504-66823691:ENSMUSG00000030510_Cers3:protein_coding:+	0.530275	1.12187	9.02766	0.00265925	0.0395583
chr8:25513654-25575718:ENSMUSG00000031565_Fgfr1:protein_coding:+	-0.275702	5.20797	9.02745	0.00265955	0.0395583
chr3:88200623-88203481:ENSMUSG00000097428_AW047730:processed_transcript:+	0.586635	1.1264	9.02663	0.00266075	0.0395583
chr5:108646693-108669672:ENSMUSG00000004815_Dgkq:protein_coding:-	0.242614	5.48476	9.01914	0.00267166	0.0396864
chr2:29761224-29788502:ENSMUSG00000039826_Trub2:protein_coding:-	0.218828	4.54247	9.01464	0.00267826	0.0397502
chr16:21204755-21223305:ENSMUSG00000005958_Ephb3:protein_coding:+	0.342683	4.32562	9.01205	0.00268206	0.0397593
chr2:147012996-147078000:ENSMUSG00000027433_Xrn2:protein_coding:+	-0.202823	6.42676	9.01108	0.00268348	0.0397593
chr17:67842713-68004120:ENSMUSG00000024043_Arhgap28:protein_coding:-	-0.852496	1.79222	9.00914	0.00268633	0.0397673
chr15:45106284-45114920:ENSMUSG00000022342_Kcnv1:protein_coding:-	0.304342	4.9741	8.99819	0.00270247	0.0399721
chrX:42059679-42109656:ENSMUSG00000025860_Xiap:protein_coding:+	-0.203028	5.3612	8.99366	0.00270917	0.0400368
chr19:47646344-47692094:ENSMUSG00000025064_Col17a1:protein_coding:-	0.873866	0.215843	8.98951	0.00271534	0.0400936
chr7:105650827-105721799:ENSMUSG00000030882_Dnhd1:protein_coding:+	0.247053	4.69184	8.98615	0.00272034	0.0401332
chr10:3973118-4167081:ENSMUSG00000040675_Mthfd1l:protein_coding:+	0.274038	5.56628	8.97427	0.00273809	0.0403605
chr18:4634929-4682868:ENSMUSG00000033960_Jcad:protein_coding:+	0.219541	7.00578	8.97156	0.00274214	0.0403857
chr17:73493228-73710453:ENSMUSG00000024064_Galnt14:protein_coding:-	0.312959	6.77714	8.96785	0.00274771	0.0404333
chr15:95075230-95528559:ENSMUSG00000022454_Nell2:protein_coding:-	0.199227	9.39775	8.96227	0.00275613	0.0405226
chr2:165405028-165473230:ENSMUSG00000018459_Slc13a3:protein_coding:-	-0.82129	3.24959	8.95954	0.00276025	0.0405486
chr18:39410545-39491301:ENSMUSG00000024431_Nr3c1:protein_coding:-	-0.237097	7.25373	8.95063	0.00277374	0.0407122
chr8:107293470-107379517:ENSMUSG00000003847_Nfat5:protein_coding:+	-0.180467	7.31888	8.94429	0.00278338	0.040819
chr9:46273064-46282643:ENSMUSG00000032078_Zpr1:protein_coding:+	0.230986	3.73774	8.93996	0.00278999	0.0408811
chr7:25619414-25625551:ENSMUSG00000057229_Dmac2:protein_coding:+	0.321448	3.07785	8.93799	0.002793	0.0408905
chr9:119052778-119071525:ENSMUSG00000038775_Vill:protein_coding:+	0.399037	2.15579	8.93348	0.00279991	0.040957
chr11:100619244-100627607:ENSMUSG00000017837_Nkiras2:protein_coding:+	0.434364	1.97718	8.92672	0.00281028	0.0410739
chr2:18672384-18676231:ENSMUSG00000051154_Commd3:protein_coding:+	0.255887	3.62471	8.91642	0.00282618	0.0412511
chr8:105880881-105894908:ENSMUSG00000036270_Edc4:protein_coding:+	0.272272	5.36103	8.91577	0.00282719	0.0412511
chr17:24163865-24186287:ENSMUSG00000107169_Gm43796:protein_coding:-	0.200066	6.53841	8.91196	0.00283309	0.041293
chr12:16810963-16839742:ENSMUSG00000057469_E2f6:protein_coding:+	-0.201174	4.53336	8.91083	0.00283484	0.041293
chr12:29937608-30017658:ENSMUSG00000020674_Pxdn:protein_coding:+	0.267074	7.16993	8.90634	0.00284182	0.0413078
chr11:32296489-32297298:ENSMUSG00000069917_Hba-a2:protein_coding:+	-0.67783	1.7383	8.90465	0.00284445	0.0413078
chr9:95512151-95513469:ENSMUSG00000101037_Gm28424:antisense:+	0.519464	0.808194	8.90429	0.00284502	0.0413078
chr16:42248442-42340651:ENSMUSG00000047261_Gap43:protein_coding:-	-0.179783	6.68518	8.90307	0.00284692	0.0413078
chr19:22139119-22989884:ENSMUSG00000052387_Trpm3:protein_coding:+	-0.669146	8.20695	8.90249	0.00284782	0.0413078
chr7:67222544-67307330:ENSMUSG00000043831_Lysmd4:protein_coding:+	0.238081	3.70995	8.89928	0.00285284	0.0413458
chr3:87919506-87923672:ENSMUSG00000019710_Mrpl24:protein_coding:+	0.250207	3.86682	8.89343	0.00286199	0.0414094
chr13:48239054-48262591:ENSMUSG00000114860_Gm49291:lincRNA:-	-0.524543	0.932364	8.88975	0.00286775	0.0414094
chr16:25683763-25892102:ENSMUSG00000022510_Trp63:protein_coding:+	-0.772663	-0.304045	8.88889	0.0028691	0.0414094
chr8:46033261-46152159:ENSMUSG00000038291_Snx25:protein_coding:-	-0.21478	5.96393	8.88871	0.00286939	0.0414094
chr10:81252935-81263365:ENSMUSG00000004933_Matk:protein_coding:+	0.355574	5.74631	8.88832	0.00287	0.0414094
chr11:67211256-67237573:ENSMUSG00000085348_Myhas:antisense:-	0.86767	-0.34623	8.88729	0.00287162	0.0414094
chr12:79029163-79081655:ENSMUSG00000060716_Plekhh1:protein_coding:+	-0.381193	4.18119	8.88285	0.00287862	0.0414524
chr6:136801553-136804415:ENSMUSG00000096010_Hist4h4:protein_coding:-	0.953108	0.524077	8.88235	0.00287941	0.0414524
chr9:80313330-80465481:ENSMUSG00000032343_Impg1:protein_coding:-	-1.94283	-0.455934	8.88064	0.0028821	0.0414566
chr11:73019008-73042073:ENSMUSG00000020785_Camkk1:protein_coding:+	0.301413	5.77998	8.86896	0.00290061	0.0416881
chr18:58210252-58221885:ENSMUSG00000097618_Gm26507:lincRNA:+	0.720185	0.462673	8.86263	0.00291068	0.041798
chr16:23175280-23224446:ENSMUSG00000068463_B630019A10Rik:antisense:+	-0.673523	1.01194	8.86105	0.0029132	0.0417994
chr7:118972047-118995211:ENSMUSG00000008734_Gprc5b:protein_coding:-	-0.363957	4.97021	8.85539	0.00292225	0.0418944
chr11:43774606-43901210:ENSMUSG00000050541_Adra1b:protein_coding:-	0.475817	4.54237	8.84913	0.00293228	0.0419771
chr13:111425680-111490111:ENSMUSG00000032745_Gpbp1:protein_coding:-	-0.22049	6.21165	8.84876	0.00293287	0.0419771
chr18:80606205-80713071:ENSMUSG00000033016_Nfatc1:protein_coding:-	-0.267852	3.7547	8.84563	0.00293791	0.0420143
chr9:114731116-114749344:ENSMUSG00000032434_Cmtm6:protein_coding:+	-0.25951	3.64547	8.84197	0.00294381	0.0420448
chr7:81881251-81934473:ENSMUSG00000025104_Hdgfl3:protein_coding:-	-0.2029	6.42575	8.84129	0.00294491	0.0420448
chr12:21390071-21417637:ENSMUSG00000076432_Ywhaq:protein_coding:-	-0.209781	6.10233	8.8351	0.00295492	0.0421247
chr9:119937606-119967793:ENSMUSG00000032514_Ttc21a:protein_coding:+	-1.19007	0.224637	8.83396	0.00295676	0.0421247
chr19:32620005-32667187:ENSMUSG00000024899_Papss2:protein_coding:+	-0.716435	1.46656	8.8333	0.00295783	0.0421247
chr2:104228112-104228238:ENSMUSG00000089606_Gm22501:snoRNA:-	0.845946	-0.571342	8.82779	0.00296678	0.0422173
chr9:56917193-56928371:ENSMUSG00000032733_Snx33:protein_coding:-	-0.450449	2.4248	8.81883	0.00298137	0.04239
chr11:72607283-72686481:ENSMUSG00000020794_Ube2g1:protein_coding:+	-0.2125	6.212	8.81548	0.00298686	0.0424331
chr5:76913249-76951578:ENSMUSG00000029246_Ppat:protein_coding:-	-0.250815	4.27593	8.8029	0.00300752	0.0426497
chr13:45507444-45553800:ENSMUSG00000000253_Gmpr:protein_coding:+	0.236815	4.77862	8.80216	0.00300875	0.0426497
chr12:105031077-105031141:ENSMUSG00000106366_Mir3069:miRNA:-	0.35323	6.39451	8.80066	0.00301122	0.0426497
chr7:126272619-126295016:ENSMUSG00000042978_Sbk1:protein_coding:+	-0.275508	5.31799	8.80019	0.00301199	0.0426497
chr1:178951960-179518041:ENSMUSG00000055067_Smyd3:protein_coding:-	0.292283	9.25028	8.79375	0.00302265	0.0427655
chr4:82290173-82705750:ENSMUSG00000008575_Nfib:protein_coding:-	-0.196858	8.97031	8.78168	0.00304271	0.0429981
chr1:93305964-93317309:ENSMUSG00000101172_Gm28535:antisense:+	0.67076	0.265536	8.78086	0.00304407	0.0429981
chr19:34810894-34879455:ENSMUSG00000033610_Pank1:protein_coding:-	-0.22068	5.30149	8.77615	0.00305195	0.0430665
chr2:23068167-23115558:ENSMUSG00000026781_Acbd5:protein_coding:+	-0.227716	5.39102	8.77498	0.0030539	0.0430665
chr1:170704674-170867771:ENSMUSG00000026663_Atf6:protein_coding:-	0.224543	7.33298	8.767	0.0030673	0.0432201
chr9:120301513-120474841:ENSMUSG00000041794_Myrip:protein_coding:+	0.304237	7.90713	8.76292	0.00307416	0.0432815
chr5:112688876-112896362:ENSMUSG00000072720_Myo18b:protein_coding:-	-0.474033	2.19861	8.76019	0.00307876	0.0433109
chr4:116877376-116989264:ENSMUSG00000033948_Zswim5:protein_coding:+	-0.252993	4.73554	8.75471	0.00308804	0.0434061
chr3:34019943-34070322:ENSMUSG00000027680_Fxr1:protein_coding:+	-0.244585	6.93767	8.75021	0.00309567	0.0434663
chr9:14275067-14333101:ENSMUSG00000032009_Sesn3:protein_coding:+	-0.197341	7.06263	8.74921	0.00309736	0.0434663
chr13:48261228-48266026:ENSMUSG00000021379_Id4:protein_coding:+	-0.436245	3.02127	8.74301	0.00310791	0.0435789
chr15:74669083-74672570:ENSMUSG00000022602_Arc:protein_coding:-	-0.328744	5.09111	8.73738	0.00311752	0.0436782
chr11:43149877-43262285:ENSMUSG00000055415_Atp10b:protein_coding:+	-0.580662	1.04095	8.7265	0.00313617	0.0439039
chr1:9798107-9900845:ENSMUSG00000025915_Sgk3:protein_coding:+	-0.215021	6.06847	8.72116	0.00314539	0.0439972
chr16:8830100-8858922:ENSMUSG00000022507_1810013L24Rik:protein_coding:+	-0.196281	6.43655	8.7131	0.00315931	0.0441561
chrX:85574022-85634469:ENSMUSG00000035476_Tab3:protein_coding:+	-0.217585	5.1393	8.71129	0.00316246	0.0441644
chr10:11281330-11298052:ENSMUSG00000047648_Fbxo30:protein_coding:+	-0.39572	2.61409	8.7098	0.00316504	0.0441647
chr6:95473009-95718800:ENSMUSG00000061838_Suclg2:protein_coding:-	-0.311678	4.51285	8.7057	0.00317216	0.0442284
chr11:51584757-51604489:ENSMUSG00000020359_Phykpl:protein_coding:+	0.276551	3.24353	8.70139	0.00317967	0.0442972
chr1:192190774-192510159:ENSMUSG00000058248_Kcnh1:protein_coding:+	0.287237	8.47023	8.69611	0.00318889	0.0443705
chr11:69968222-69982517:ENSMUSG00000018565_Elp5:protein_coding:-	-0.226637	3.81517	8.69484	0.00319112	0.0443705
chr4:43492783-43493063:ENSMUSG00000115420_AL732506.1:lincRNA:-	0.585703	9.37464	8.69397	0.00319264	0.0443705
chr11:78290841-78296805:ENSMUSG00000037593_BC030499:protein_coding:+	0.321527	4.79156	8.68977	0.0032	0.0444371
chr6:147032584-147034245:ENSMUSG00000040121_Rep15:protein_coding:+	-0.856915	-0.529139	8.68786	0.00320336	0.0444479
chr15:77747798-77757003:ENSMUSG00000056656_Apol8:protein_coding:-	0.633676	0.522687	8.68458	0.00320914	0.0444923
chr18:10725548-10818704:ENSMUSG00000024294_Mib1:protein_coding:+	-0.177802	7.44186	8.67578	0.00322466	0.0446717
chr10:34151393-34207715:ENSMUSG00000039497_Dse:protein_coding:-	-0.279656	4.11996	8.66505	0.00324372	0.0448465
chr8:33731833-33777173:ENSMUSG00000031585_Gtf2e2:protein_coding:+	-0.251698	4.54387	8.66468	0.00324438	0.0448465
chr18:33796327-34007206:ENSMUSG00000024376_Epb41l4a:protein_coding:-	-0.503613	3.03935	8.66428	0.00324508	0.0448465
chr14:50888582-50897507:ENSMUSG00000090799_Klhl33:protein_coding:-	0.509699	1.52783	8.66109	0.00325077	0.0448892
chr10:121033960-121100650:ENSMUSG00000020218_Wif1:protein_coding:+	-0.899748	-0.796404	8.65603	0.00325982	0.0449782
chr1:60180599-60338328:ENSMUSG00000073664_Nbeal1:protein_coding:+	-0.204719	7.08788	8.64517	0.00327929	0.0452107
chr12:109715577-109715650:ENSMUSG00000076145_Mir679:miRNA:+	0.465609	1.49986	8.64268	0.00328378	0.0452154
chr18:33199355-33213862:ENSMUSG00000024378_Stard4:protein_coding:-	-0.301936	2.96136	8.64197	0.00328505	0.0452154
chr2:155490379-155518237:ENSMUSG00000027603_Ggt7:protein_coding:-	0.249155	6.10274	8.64062	0.00328749	0.0452154
chr10:41303980-41434534:ENSMUSG00000091415_Ak9:protein_coding:+	-0.532613	0.633079	8.63193	0.00330322	0.045342
chr13:55573732-55597697:ENSMUSG00000058569_Tmed9:protein_coding:+	0.258933	4.16446	8.63155	0.0033039	0.045342
chr10:57784881-57788450:ENSMUSG00000019874_Fabp7:protein_coding:+	-0.719147	1.13963	8.63118	0.00330457	0.045342
chr13:89655312-89742509:ENSMUSG00000021614_Vcan:protein_coding:-	-0.245265	5.40629	8.62656	0.00331297	0.0453946
chr12:82169320-82451786:ENSMUSG00000042700_Sipa1l1:protein_coding:+	0.274644	9.56499	8.6254	0.00331507	0.0453946
chr19:9982703-9985092:ENSMUSG00000024661_Fth1:protein_coding:+	-0.350914	4.62041	8.62473	0.0033163	0.0453946
chr7:3620324-3629929:ENSMUSG00000006335_Tfpt:protein_coding:-	0.321206	3.4917	8.61876	0.00332719	0.0455076
chr4:42736593-42738094:ENSMUSG00000085910_Gm12395:antisense:+	0.70149	0.644305	8.61077	0.0033418	0.0456438
chr13:83065457-83194347:ENSMUSG00000114372_2310067P03Rik:lincRNA:+	-0.808523	-0.402896	8.61043	0.00334244	0.0456438
chr17:44495987-44814797:ENSMUSG00000039153_Runx2:protein_coding:-	0.447347	7.08935	8.60391	0.00335442	0.0457591
chr9:21588682-21592828:ENSMUSG00000032182_Yipf2:protein_coding:-	0.284459	2.97282	8.60279	0.00335649	0.0457591
chr2:71388958-71441622:ENSMUSG00000027018_Hat1:protein_coding:+	-0.322422	3.7343	8.60152	0.00335883	0.0457591
chr14:121542046-121797837:ENSMUSG00000025558_Dock9:protein_coding:-	0.2085	8.47036	8.5997	0.00336219	0.0457687
chr7:29983955-30028282:ENSMUSG00000074221_Zfp568:protein_coding:+	-0.276853	3.56996	8.59165	0.00337707	0.0459004
chr6:38694390-38876165:ENSMUSG00000061436_Hipk2:protein_coding:-	-0.22198	7.0452	8.59159	0.00337718	0.0459004
chr16:37647170-37654453:ENSMUSG00000022820_Ndufb4:protein_coding:-	0.322931	3.89041	8.58357	0.00339209	0.0460668
chr11:80880169-81968457:ENSMUSG00000020704_Asic2:protein_coding:-	0.410155	11.0951	8.57622	0.00340581	0.0461896
chr7:81859001-81884434:ENSMUSG00000038623_Tm6sf1:protein_coding:+	0.267696	4.86816	8.57523	0.00340767	0.0461896
chr10:14402583-14545659:ENSMUSG00000039116_Adgrg6:protein_coding:-	-0.470652	4.28535	8.57318	0.0034115	0.0461896
chrX:75172715-75382615:ENSMUSG00000031196_F8:protein_coding:-	-0.312088	3.43869	8.573	0.00341184	0.0461896
chr4:95049034-95052222:ENSMUSG00000052684_Jun:protein_coding:-	-0.382183	2.56744	8.56817	0.00342091	0.0462628
chr14:101442360-101609191:ENSMUSG00000033083_Tbc1d4:protein_coding:-	0.347274	5.65828	8.56639	0.00342426	0.0462628
chr12:102128733-102267091:ENSMUSG00000041771_Slc24a4:protein_coding:+	0.236353	7.17516	8.56584	0.00342528	0.0462628
chr11:8431652-8664535:ENSMUSG00000020422_Tns3:protein_coding:-	-0.208324	5.76181	8.56223	0.00343209	0.046285
chr14:40813789-40893266:ENSMUSG00000037833_Sh2d4b:protein_coding:-	0.432468	4.05484	8.55979	0.0034367	0.046285
chr11:70224128-70229798:ENSMUSG00000000317_Bcl6b:protein_coding:-	-0.750054	0.633596	8.55945	0.00343732	0.046285
chr1:64730558-64737751:ENSMUSG00000045005_Fzd5:protein_coding:-	-0.936152	-0.384735	8.55928	0.00343766	0.046285
chr8:119394878-119411102:ENSMUSG00000074064_Mlycd:protein_coding:+	0.255582	3.63254	8.55772	0.00344061	0.0462887
chr11:101418812-101425333:ENSMUSG00000097487_Ptges3l:protein_coding:-	0.526343	0.899889	8.55348	0.00344863	0.0463543
chr13:53109312-53286124:ENSMUSG00000021464_Ror2:protein_coding:-	-0.445148	2.71751	8.55204	0.00345135	0.0463543
chr16:23889573-23890958:ENSMUSG00000004366_Sst:protein_coding:-	0.387867	3.67884	8.54959	0.00345599	0.0463543
chr5:73481000-73560794:ENSMUSG00000051674_Dcun1d4:protein_coding:+	-0.220408	6.36282	8.54947	0.00345623	0.0463543
chr5:35556203-35575070:ENSMUSG00000029097_Trmt44:protein_coding:-	0.244974	3.82923	8.54585	0.00346311	0.0464105
chr10:88091432-88146941:ENSMUSG00000035365_Parpbp:protein_coding:-	-0.786698	0.948626	8.54161	0.00347119	0.0464621
chr5:137953461-137963098:ENSMUSG00000056966_Gjc3:protein_coding:-	-0.596878	2.7442	8.541	0.00347235	0.0464621
chr5:92137938-92202798:ENSMUSG00000029407_Uso1:protein_coding:+	-0.194935	5.81368	8.53571	0.00348246	0.0465613
chr5:114289166-114365357:ENSMUSG00000066952_Myo1h:protein_coding:+	0.639022	0.764591	8.53102	0.00349144	0.0466453
chr14:64591185-64591271:ENSMUSG00000092972_Mir3078:miRNA:+	0.334596	2.98613	8.52595	0.00350118	0.0467393
chr16:48730774-48772021:ENSMUSG00000030775_Trat1:protein_coding:-	-0.518454	1.90619	8.52164	0.00350948	0.0467784
chr2:154335380-154373010:ENSMUSG00000027487_Cdk5rap1:protein_coding:-	0.250768	4.29318	8.52133	0.00351008	0.0467784
chr1:9718622-9748382:ENSMUSG00000045210_Vcpip1:protein_coding:-	-0.187727	5.1854	8.52021	0.00351224	0.0467784
chr14:29996135-30008896:ENSMUSG00000015966_Il17rb:protein_coding:-	-0.631764	0.068375	8.51713	0.00351819	0.0468065
chr18:35771559-35807172:ENSMUSG00000091896_Ube2d2a:protein_coding:+	-0.200107	6.01585	8.51406	0.00352412	0.0468065
chr16:44811733-44839150:ENSMUSG00000062082_Cd200r4:protein_coding:+	0.815686	-0.167245	8.51258	0.003527	0.0468065
chr5:64477008-64483967:ENSMUSG00000105352_C030018K13Rik:lincRNA:+	-0.350337	2.09529	8.51163	0.00352883	0.0468065
chr9:105403539-105527319:ENSMUSG00000032570_Atp2c1:protein_coding:-	-0.197547	7.95635	8.50977	0.00353245	0.0468065
chr10:39732118-39875211:ENSMUSG00000019841_Rev3l:protein_coding:+	-0.207372	7.47959	8.50894	0.00353406	0.0468065
chr11:75679259-75706908:ENSMUSG00000017776_Crk:protein_coding:+	-0.185252	5.91643	8.50807	0.00353574	0.0468065
chrX:123103495-123188795:ENSMUSG00000079450_Cldn34c1:protein_coding:+	-0.39338	2.81074	8.50792	0.00353604	0.0468065
chr14:67014056-67072444:ENSMUSG00000022052_Ppp2r2a:protein_coding:-	-0.199404	6.6253	8.50478	0.00354214	0.0468149
chr6:90486393-90519480:ENSMUSG00000108111_Gm45901:lincRNA:+	0.639734	2.14292	8.50416	0.00354335	0.0468149
chr10:59446984-59616692:ENSMUSG00000009647_Mcu:protein_coding:-	-0.273821	7.01053	8.5023	0.00354697	0.0468149
chr6:72206177-72235577:ENSMUSG00000037621_Atoh8:protein_coding:-	-0.503883	1.66857	8.50202	0.00354753	0.0468149
chr2:155819832-155826925:ENSMUSG00000027613_Eif6:protein_coding:-	0.281027	3.21412	8.49992	0.00355162	0.0468331
chr9:43506551-43521004:ENSMUSG00000111110_Gm36855:lincRNA:-	-1.05791	-0.413236	8.49792	0.00355553	0.0468488
chr4:129811219-129850003:ENSMUSG00000028788_Ptp4a2:protein_coding:+	-0.228721	5.48374	8.48799	0.00357498	0.0470692
chr8:54568550-54600987:ENSMUSG00000089708_5330439A09Rik:antisense:-	0.267726	3.34833	8.48387	0.0035831	0.0471056
chr13:68620043-68999541:ENSMUSG00000021536_Adcy2:protein_coding:-	0.256328	9.64532	8.48265	0.0035855	0.0471056
chr11:70984091-71004437:ENSMUSG00000040620_Dhx33:protein_coding:-	0.204684	5.13349	8.48119	0.00358836	0.0471056
chr12:109742409-109742498:ENSMUSG00000076052_Mir541:miRNA:+	0.417532	1.77772	8.48046	0.00358981	0.0471056
chr4:86748555-86850603:ENSMUSG00000038024_Dennd4c:protein_coding:+	-0.215013	5.75228	8.47966	0.00359139	0.0471056
chrMT:2751-3707:ENSMUSG00000064341_mt-Nd1:protein_coding:+	-0.765968	2.93558	8.47683	0.00359698	0.0471431
chr15:96287518-96404992:ENSMUSG00000033237_Arid2:protein_coding:+	-0.174685	6.64061	8.47125	0.00360803	0.047252
chr13:21442180-21453730:ENSMUSG00000022228_Zscan26:protein_coding:-	0.248241	6.10946	8.46257	0.00362529	0.0474172
chr12:16670615-16800886:ENSMUSG00000036523_Greb1:protein_coding:-	0.399811	2.67009	8.46215	0.00362613	0.0474172
chr11:61956763-62223013:ENSMUSG00000042331_Specc1:protein_coding:+	0.190843	7.11539	8.45893	0.00363256	0.0474652
chr8:94179082-94180327:ENSMUSG00000031765_Mt1:protein_coding:+	-0.475425	2.75329	8.44901	0.00365242	0.0476887
chr11:9191942-9684259:ENSMUSG00000004668_Abca13:protein_coding:+	-1.84207	0.882418	8.44548	0.00365952	0.0477452
chr17:29614876-29703359:ENSMUSG00000098374_Gm28043:protein_coding:+	0.21537	7.0095	8.43696	0.0036767	0.0479332
chr3:36515057-36521813:ENSMUSG00000085007_Gm11549:protein_coding:-	0.326783	2.79187	8.43298	0.00368476	0.048002
chr8:13884794-13890281:ENSMUSG00000031458_Coprs:protein_coding:-	0.334654	2.56919	8.42241	0.00370624	0.0482454
chr11:98797707-98810087:ENSMUSG00000075576_Gm12359:antisense:-	-0.790973	-0.548213	8.42001	0.00371114	0.0482728
chr9:120149707-120181484:ENSMUSG00000032517_Mobp:protein_coding:+	-0.763625	6.02099	8.40972	0.00373219	0.0484979
chr11:53350833-53421830:ENSMUSG00000049470_Aff4:protein_coding:+	-0.190161	7.39277	8.40881	0.00373407	0.0484979
chr12:100300770-100520826:ENSMUSG00000033530_Ttc7b:protein_coding:-	0.218437	8.61508	8.40307	0.00374588	0.0486121
chr10:60762593-60831581:ENSMUSG00000020099_Unc5b:protein_coding:-	-0.243838	3.50444	8.40125	0.00374963	0.0486121
chr14:87416639-87545504:ENSMUSG00000022019_Tdrd3:protein_coding:+	-0.188658	6.35595	8.40031	0.00375157	0.0486121
chr5:45638699-45645469:ENSMUSG00000097825_9630001P10Rik:antisense:+	-0.569449	0.778082	8.39907	0.00375412	0.0486121
chr15:83604999-83725021:ENSMUSG00000016763_Scube1:protein_coding:-	0.393677	6.5679	8.3918	0.00376918	0.0487355
chr3:95739976-95760206:ENSMUSG00000028107_Tars2:protein_coding:-	0.214391	4.64897	8.39174	0.0037693	0.0487355
chr16:10959275-11066157:ENSMUSG00000022500_Litaf:protein_coding:-	-0.282239	3.35226	8.38935	0.00377425	0.048763
chr18:64340364-64398488:ENSMUSG00000045991_Onecut2:protein_coding:+	0.415718	3.14075	8.38561	0.00378203	0.048827
chr7:120982509-121014787:ENSMUSG00000030877_Mfsd13b:protein_coding:+	0.550251	1.42043	8.38197	0.00378962	0.0488883
chr13:14063232-14199603:ENSMUSG00000039219_Arid4b:protein_coding:+	-0.194974	7.09323	8.37543	0.00380327	0.0490278
chr18:86711110-86718283:ENSMUSG00000024647_Cbln2:protein_coding:+	0.323871	3.78847	8.3716	0.00381129	0.0490887
chrX:110814280-110817207:ENSMUSG00000056854_Pou3f4:protein_coding:+	-0.712477	0.0772998	8.37046	0.00381368	0.0490887
chr1:151367699-151428455:ENSMUSG00000052748_Swt1:protein_coding:-	-0.255372	5.17436	8.36859	0.00381761	0.0491027
chr15:89582533-89591923:ENSMUSG00000022621_Rabl2:protein_coding:-	0.336882	3.76275	8.36659	0.00382182	0.0491202
chr1:136181652-136212828:ENSMUSG00000087230_Mroh3:protein_coding:-	-0.667526	-0.0676321	8.36119	0.00383319	0.0492297
chr10:79996494-80015572:ENSMUSG00000035722_Abca7:protein_coding:+	0.311283	4.12751	8.35527	0.0038457	0.0493202
chr7:100326737-100372307:ENSMUSG00000030718_Ppme1:protein_coding:-	0.194234	6.85793	8.35515	0.00384596	0.0493202
chr2:131989415-132030258:ENSMUSG00000027339_Rassf2:protein_coding:-	-0.318189	4.38691	8.353	0.00385051	0.0493394
chr19:9109868-9135636:ENSMUSG00000024654_Asrgl1:protein_coding:-	-0.223069	4.96589	8.35175	0.00385317	0.0493394
chr7:143106362-143427042:ENSMUSG00000009545_Kcnq1:protein_coding:+	-0.429586	2.82138	8.34962	0.00385767	0.0493605
chr13:23561534-23562369:ENSMUSG00000069273_Hist1h3e:protein_coding:-	0.802395	-0.158986	8.34526	0.00386695	0.04941
chr15:85879312-85897394:ENSMUSG00000022386_Trmu:protein_coding:+	0.224727	3.9921	8.34511	0.00386727	0.04941
chr12:81558584-81568474:ENSMUSG00000008438_Adam21:protein_coding:-	0.504683	0.912066	8.34362	0.00387044	0.049414
chr3:104638668-104658462:ENSMUSG00000032902_Slc16a1:protein_coding:+	-0.240673	4.77904	8.34207	0.00387375	0.0494196
chr5:137208813-137212389:ENSMUSG00000094840_Muc3a:protein_coding:-	0.488161	1.40478	8.33548	0.00388782	0.0495408
chr6:80018877-80810143:ENSMUSG00000052581_Lrrtm4:protein_coding:+	-0.230727	11.1561	8.33493	0.00388899	0.0495408
chr3:88206813-88229959:ENSMUSG00000097156_Gm3764:lincRNA:+	0.26551	7.19272	8.33234	0.00389455	0.0495751
chr3:32580332-32616585:ENSMUSG00000027669_Gnb4:protein_coding:-	-0.251523	4.58937	8.3289	0.00390193	0.0496325
chr1:98589517-98607384:ENSMUSG00000100009_Gm7967:lincRNA:+	-0.580687	0.551851	8.32754	0.00390486	0.0496331
chr9:102505750-102546239:ENSMUSG00000035606_Ky:protein_coding:+	0.539257	1.61007	8.32163	0.00391758	0.0497582
chr3:96711490-96727628:ENSMUSG00000028099_Polr3c:protein_coding:-	0.250436	3.29989	8.31787	0.0039257	0.0498246
chr9:37648763-37657312:ENSMUSG00000011114_Tbrg1:protein_coding:-	0.262678	3.40798	8.31571	0.00393037	0.0498473
chr15:79108898-79136900:ENSMUSG00000033039_Micall1:protein_coding:+	-0.232137	4.08276	8.31253	0.00393726	0.049898
