# Supplementary material for: Neuronal Yin Yang1 in the prefrontal cortex regulates transcriptional and behavioral responses to chronic stress in mice
Source: Nat Commun. 2022 Jan 10;13:55. doi: 10.1038/s41467-021-27571-3 (PMC8748737; doi:10.1038/s41467-021-27571-3)
Supplement: Supplementary file 5 — Supplementary Dataset 2 [file 41467_2021_27571_MOESM5_ESM.xlsx]

## Sheet: Sheet1
logFC	logCPM	LR	PValue	FDR	gene	cluster	significant	Yy1.target
3.72678	6.03403	76.3571	2.37e-18	2.68e-14	Ttr	Astro	up	no
1.02481	7.55452	20.6502	5.51e-06	0.0312487	Mt3	Astro	up	no
-1.0308	7.98926	19.5349	9.88e-06	0.0373252	Gm20417	Astro	down	no
1.17826	6.78125	18.2675	1.92e-05	0.054399	9530026P05Rik	Astro	up	no
3.79582	4.24968	17.0683	3.61e-05	0.0817526	Igf2	Astro	up	no
-3.60444	4.32909	15.6002	7.82e-05	0.147831	Zfp729a	Astro	down	no
0.974736	7.07533	15.0178	0.000106504	0.172476	Adgrg1	Astro	up	no
-1.40854	6.93576	20.9779	4.65e-06	0.0634739	Vwc2l	Claustrum	down	no
1.3939	6.59744	18.5304	1.67e-05	0.0912074	Mt3	Claustrum	up	no
-0.635544	10.6165	18.1866	2e-05	0.0912074	Olfm3	Claustrum	down	no
4.71422	4.42742	16.6944	4.39e-05	0.149973	Zfp354b	Claustrum	up	no
1.62514	6.0226	16.1163	5.96e-05	0.154996	Ubl5	Claustrum	up	no
2.00947	5.52312	15.7917	7.07e-05	0.154996	Tnfaip8l3	Claustrum	up	no
3.58339	4.61888	15.5381	8.09e-05	0.154996	Gm5087	Claustrum	up	no
-0.655422	9.42658	15.2117	9.61e-05	0.154996	Ncam2	Claustrum	down	no
3.54823	4.62297	15.0974	0.000102106	0.154996	Ttr	Claustrum	up	no
0.939351	7.44259	14.7549	0.000122427	0.16726	Rbm28	Claustrum	up	no
-0.905818	7.58678	14.2543	0.000159695	0.182494	Upp2	Claustrum	down	no
-1.18424	6.72596	14.1499	0.00016881	0.182494	Gm19410	Claustrum	down	no
1.23286	6.48808	13.9803	0.000184739	0.182494	Gm26691	Claustrum	up	no
-0.730103	8.43564	13.9573	0.000187009	0.182494	A230006K03Rik	Claustrum	down	no
-4.56383	4.46295	13.6578	0.000219333	0.199768	RP23-384F19.1	Claustrum	down	no
2.53243	10.5379	26.058	3.31e-07	0.00437332	Enpp2	EC	up	no
4.61784	7.40419	23.9293	9.99e-07	0.00659603	Col9a3	EC	up	no
-5.25979	6.54997	21.2022	4.13e-06	0.015956	Serpine1	EC	down	no
3.49723	7.6136	20.9015	4.84e-06	0.015956	Prlr	EC	up	no
4.18051	7.12645	18.0592	2.14e-05	0.0447682	Tmem72	EC	up	no
4.464	7.84754	18.0113	2.2e-05	0.0447682	1500015O10Rik	EC	up	no
3.18679	7.65316	17.8629	2.37e-05	0.0447682	Col8a1	EC	up	no
5.34919	6.77036	16.5983	4.62e-05	0.0745828	Rdh5	EC	up	no
2.52983	8.02806	16.4161	5.09e-05	0.0745828	Il1rapl2	EC	up	no
5.22147	6.75815	15.5554	8.01e-05	0.0983244	Folr1	EC	up	no
4.21188	6.90853	15.5131	8.19e-05	0.0983244	Vip	EC	up	no
5.23299	6.63319	15.0506	0.000104664	0.115131	Samm50	EC	up	no
2.97277	7.41814	14.5953	0.000133244	0.135294	Gmnc	EC	up	no
3.76923	6.96435	14.2569	0.000159475	0.140478	Clic6	EC	up	no
3.35874	7.11112	14.2281	0.000161931	0.140478	A230103L15Rik	EC	up	no
5.03967	6.66159	14.1336	0.000170276	0.140478	Klhdc8b	EC	up	no
5.10699	6.53302	13.7065	0.000213716	0.165944	Hmgcr	EC	up	no
-2.78426	6.96712	13.3722	0.000255383	0.18146	Errfi1	EC	down	no
3.65708	6.9383	13.324	0.000262035	0.18146	F5	EC	up	no
4.92861	6.57286	13.1619	0.000285692	0.18146	Ddit4l	EC	up	no
2.37624	7.7416	13.1424	0.000288686	0.18146	Me3	EC	up	no
4.96898	6.51574	12.9293	0.000323477	0.194086	Ubxn11	EC	up	no
-0.836853	8.19323	22.2381	2.41e-06	0.0177206	Zfp804a	Ex_Cpne7	down	no
-1.56857	5.02815	22.2058	2.45e-06	0.0177206	Gm43320	Ex_Cpne7	down	no
-0.998818	6.27187	19.5723	9.69e-06	0.038723	Col6a1	Ex_Cpne7	down	no
2.46861	3.85549	19.3814	1.07e-05	0.038723	Adam33	Ex_Cpne7	up	no
2.2029	3.86447	17.6465	2.66e-05	0.0693845	Ttr	Ex_Cpne7	up	no
1.00375	5.85972	17.2152	3.34e-05	0.0693845	Scarb1	Ex_Cpne7	up	no
2.0683	3.96189	17.2044	3.36e-05	0.0693845	Tnnc1	Ex_Cpne7	up	no
1.40868	4.82741	16.3759	5.19e-05	0.0939491	Car5a	Ex_Cpne7	up	no
1.40401	4.69098	15.593	7.85e-05	0.12628	Rasl10a	Ex_Cpne7	up	no
0.774849	6.41279	14.9845	0.000108397	0.14388	Slc7a4	Ex_Cpne7	up	no
-0.637494	7.61057	14.9675	0.000109377	0.14388	Hs3st4	Ex_Cpne7	down	no
1.17582	5.12944	14.7386	0.000123492	0.14891	Acaa1a	Ex_Cpne7	up	no
1.52558	4.43577	14.5585	0.000135873	0.151237	Trp53i11	Ex_Cpne7	up	no
-0.684927	7.26374	14.1505	0.000168755	0.17442	Dach1	Ex_Cpne7	down	no
2.09101	3.62845	13.9534	0.0001874	0.180778	Lnx2	Ex_Cpne7	up	no
-0.650634	7.23002	13.6126	0.000224669	0.191315	Rasa1	Ex_Cpne7	down	no
0.707801	6.67944	13.6118	0.000224766	0.191315	Gnb2	Ex_Cpne7	up	no
2.57755	3.40476	51.202	8.33e-13	1.13e-08	Ttr	Ex_L2/3_Enpp2	up	no
0.821083	8.03286	49.1583	2.36e-12	1.61e-08	Mical2	Ex_L2/3_Enpp2	up	no
-1.91509	3.41595	32.9518	9.45e-09	4.28e-05	Gfpt2	Ex_L2/3_Enpp2	down	no
-0.670048	7.31158	30.7238	2.98e-08	8.25e-05	Dcx	Ex_L2/3_Enpp2	down	no
-0.771717	7.18574	30.6858	3.03e-08	8.25e-05	Slit2	Ex_L2/3_Enpp2	down	no
-0.792574	5.92349	28.9292	7.51e-08	0.000170163	Atad2	Ex_L2/3_Enpp2	down	no
0.709693	6.55659	27.541	1.54e-07	0.000297584	Wwc1	Ex_L2/3_Enpp2	up	no
-0.621811	7.91044	27.2907	1.75e-07	0.000297584	Adam23	Ex_L2/3_Enpp2	down	no
-0.676993	6.45752	26.0011	3.41e-07	0.000515624	Frmd3	Ex_L2/3_Enpp2	down	no
0.678043	6.34865	25.4247	4.6e-07	0.000625596	Nptx1	Ex_L2/3_Enpp2	up	no
-0.660612	7.44682	24.8283	6.27e-07	0.00077482	Tmtc1	Ex_L2/3_Enpp2	down	no
0.741323	5.79219	24.6521	6.87e-07	0.000778254	Synj2	Ex_L2/3_Enpp2	up	no
0.79185	5.92574	24.2468	8.47e-07	0.000886589	Sgsm1	Ex_L2/3_Enpp2	up	no
-0.645359	6.50225	23.6805	1.14e-06	0.000927453	Nln	Ex_L2/3_Enpp2	down	no
-0.611091	6.84596	23.6668	1.15e-06	0.000927453	Myo1b	Ex_L2/3_Enpp2	down	no
1.00829	4.45153	23.6571	1.15e-06	0.000927453	Sec14l2	Ex_L2/3_Enpp2	up	no
0.542274	7.73614	23.6436	1.16e-06	0.000927453	Dnajc21	Ex_L2/3_Enpp2	up	no
-0.614988	9.14939	23.3742	1.33e-06	0.00100758	Scn1a	Ex_L2/3_Enpp2	down	no
-0.585668	7.35767	23.1514	1.5e-06	0.00107176	Sorbs2os	Ex_L2/3_Enpp2	down	no
-0.72147	6.88845	22.8068	1.79e-06	0.0012181	Man1a	Ex_L2/3_Enpp2	down	no
-0.651344	6.88444	22.534	2.06e-06	0.00133706	Rorb	Ex_L2/3_Enpp2	down	no
1.60126	4.10211	22.3845	2.23e-06	0.00135291	Adam2	Ex_L2/3_Enpp2	up	no
-0.544685	7.99841	22.3366	2.29e-06	0.00135291	Atp11b	Ex_L2/3_Enpp2	down	no
-0.732248	5.9919	21.9415	2.81e-06	0.00153344	Iqcj	Ex_L2/3_Enpp2	down	no
1.9242	2.68139	21.8962	2.88e-06	0.00153344	Col4a3	Ex_L2/3_Enpp2	up	no
-0.730608	5.65601	21.8608	2.93e-06	0.00153344	Vgll4	Ex_L2/3_Enpp2	down	no
0.728475	6.0304	21.3592	3.81e-06	0.00191805	Scube1	Ex_L2/3_Enpp2	up	no
-0.640469	5.97571	20.0137	7.69e-06	0.00367074	Nipal2	Ex_L2/3_Enpp2	down	no
-0.88841	4.61157	19.9754	7.84e-06	0.00367074	Rnf180	Ex_L2/3_Enpp2	down	no
-0.511316	7.8117	19.8888	8.21e-06	0.00367074	Gabra4	Ex_L2/3_Enpp2	down	no
-0.865769	5.46548	19.8521	8.37e-06	0.00367074	Wls	Ex_L2/3_Enpp2	down	no
0.625229	6.02051	19.4737	1.02e-05	0.00433467	Vgf	Ex_L2/3_Enpp2	up	no
-0.508791	8.11344	19.3654	1.08e-05	0.00443375	Setd2	Ex_L2/3_Enpp2	down	no
0.597119	7.88585	19.3148	1.11e-05	0.00443375	Mir124a-1hg	Ex_L2/3_Enpp2	up	no
0.84844	5.54625	19.0635	1.26e-05	0.00491302	Tomm7	Ex_L2/3_Enpp2	up	no
1.02523	4.08044	18.674	1.55e-05	0.00585882	Ubash3b	Ex_L2/3_Enpp2	up	no
0.528328	7.29369	18.5223	1.68e-05	0.00608316	Gm3764	Ex_L2/3_Enpp2	up	no
-0.888548	4.83396	18.4993	1.7e-05	0.00608316	Hunk	Ex_L2/3_Enpp2	down	no
-0.53083	6.8122	18.2878	1.9e-05	0.00655626	Myo16	Ex_L2/3_Enpp2	down	no
-0.849972	4.7518	18.2588	1.93e-05	0.00655626	Lama4	Ex_L2/3_Enpp2	down	no
-0.488736	7.86721	18.1377	2.05e-05	0.00681642	Astn2	Ex_L2/3_Enpp2	down	no
0.647262	5.89419	18.0516	2.15e-05	0.00696177	R3hdm4	Ex_L2/3_Enpp2	up	no
0.599629	5.97308	17.8711	2.36e-05	0.00747627	Sh2d5	Ex_L2/3_Enpp2	up	no
-0.529046	7.1943	17.3699	3.08e-05	0.00950972	Cd2ap	Ex_L2/3_Enpp2	down	no
-0.542684	7.35554	17.2735	3.24e-05	0.0095659	Fam135a	Ex_L2/3_Enpp2	down	no
0.687617	5.62261	17.2566	3.27e-05	0.0095659	Prrt1	Ex_L2/3_Enpp2	up	no
1.18659	3.65241	17.2333	3.31e-05	0.0095659	Atn1	Ex_L2/3_Enpp2	up	no
0.682419	5.48339	16.9354	3.87e-05	0.0109575	Cdh22	Ex_L2/3_Enpp2	up	no
0.624756	5.57018	16.7004	4.38e-05	0.0121486	Rims3	Ex_L2/3_Enpp2	up	no
0.838203	4.50856	16.574	4.68e-05	0.0127265	Spint2	Ex_L2/3_Enpp2	up	no
0.76398	7.14934	16.0962	6.02e-05	0.0160545	Egr1	Ex_L2/3_Enpp2	up	no
0.719474	5.0209	15.9872	6.38e-05	0.0166791	Atp5g1	Ex_L2/3_Enpp2	up	no
-0.550453	6.91994	15.8477	6.86e-05	0.0176157	Car4	Ex_L2/3_Enpp2	down	no
0.898296	4.21593	15.725	7.32e-05	0.0184478	Mapk3	Ex_L2/3_Enpp2	up	no
0.862897	4.61187	15.6344	7.68e-05	0.0190009	Otub2	Ex_L2/3_Enpp2	up	no
-1.00009	3.95351	15.432	8.55e-05	0.0207708	Pth2r	Ex_L2/3_Enpp2	down	no
0.782562	4.87308	15.3238	9.06e-05	0.0216095	Per2	Ex_L2/3_Enpp2	up	no
-0.471086	7.14975	15.2201	9.57e-05	0.0224351	Slc4a4	Ex_L2/3_Enpp2	down	no
0.678677	5.21125	15.1564	9.9e-05	0.0228115	Crispld1	Ex_L2/3_Enpp2	up	no
-0.476638	7.30501	15.0861	0.000102715	0.0232821	Pkn2	Ex_L2/3_Enpp2	down	no
0.645776	5.25704	14.7318	0.000123937	0.0276319	Nuak1	Ex_L2/3_Enpp2	up	no
1.49803	2.71113	14.6925	0.000126549	0.0277591	Gm26713	Ex_L2/3_Enpp2	up	no
-0.585944	6.17879	14.6167	0.000131743	0.0281117	Zfp804a	Ex_L2/3_Enpp2	down	no
-0.652185	5.18186	14.6089	0.00013229	0.0281117	Gk	Ex_L2/3_Enpp2	down	no
0.781856	4.48344	14.3908	0.000148526	0.0310763	Ackr1	Ex_L2/3_Enpp2	up	no
-0.531397	8.54827	14.3584	0.000151106	0.0311369	Mlip	Ex_L2/3_Enpp2	down	no
0.775037	5.05832	14.3065	0.000155325	0.0315286	Rpl37	Ex_L2/3_Enpp2	up	no
-0.489856	7.1292	14.2499	0.00016007	0.0316387	Gpr137c	Ex_L2/3_Enpp2	down	no
-0.519939	6.3927	14.2446	0.00016052	0.0316387	Rad51ap2	Ex_L2/3_Enpp2	down	no
1.12608	3.58556	14.1581	0.00016807	0.0326537	Zbtb45	Ex_L2/3_Enpp2	up	no
-0.92794	4.12505	13.9758	0.000185177	0.0346445	Ptpn21	Ex_L2/3_Enpp2	down	no
-0.573986	6.1299	13.9704	0.000185712	0.0346445	Trak2	Ex_L2/3_Enpp2	down	no
0.786991	4.61428	13.9679	0.000185959	0.0346445	Osgep	Ex_L2/3_Enpp2	up	no
-0.537196	6.16178	13.82	0.000201187	0.0368805	Ttc37	Ex_L2/3_Enpp2	down	no
1.37829	3.19886	13.7856	0.000204906	0.0368805	Pzp	Ex_L2/3_Enpp2	up	no
-0.650242	5.07207	13.7543	0.00020834	0.0368805	Zcchc2	Ex_L2/3_Enpp2	down	no
0.43374	7.85502	13.7186	0.000212344	0.0368805	Enc1	Ex_L2/3_Enpp2	up	no
-0.473601	7.01551	13.7121	0.000213072	0.0368805	Zfp40	Ex_L2/3_Enpp2	down	no
0.636278	5.6889	13.6776	0.000217027	0.0368805	Cdk9	Ex_L2/3_Enpp2	up	no
-0.46561	9.90429	13.6649	0.000218495	0.0368805	Epha6	Ex_L2/3_Enpp2	down	no
0.761428	4.59345	13.6305	0.000222544	0.0368805	Irf2bpl	Ex_L2/3_Enpp2	up	no
-0.475471	7.18966	13.6179	0.000224038	0.0368805	Fmr1	Ex_L2/3_Enpp2	down	no
0.6125	5.52297	13.6092	0.00022508	0.0368805	Rps26	Ex_L2/3_Enpp2	up	no
-0.510559	9.00172	13.5157	0.000236577	0.0380059	Pak7	Ex_L2/3_Enpp2	down	no
0.664346	5.46133	13.5081	0.000237537	0.0380059	Rplp2	Ex_L2/3_Enpp2	up	no
-0.474046	9.54465	13.263	0.000270689	0.0421127	Hs6st3	Ex_L2/3_Enpp2	down	no
-0.530236	8.43709	13.2562	0.000271675	0.0421127	Kcnj3	Ex_L2/3_Enpp2	down	no
-0.462888	10.505	13.2506	0.000272494	0.0421127	Lrrc4c	Ex_L2/3_Enpp2	down	no
-0.635173	6.38054	13.1958	0.000280582	0.0428755	Nrg3os	Ex_L2/3_Enpp2	down	no
1.55906	2.65361	13.1593	0.000286095	0.0432322	Prlr	Ex_L2/3_Enpp2	up	no
0.869096	4.21013	13.1308	0.00029048	0.0434124	Srxn1	Ex_L2/3_Enpp2	up	no
-0.433319	9.23302	13.0651	0.000300845	0.0439469	Rims2	Ex_L2/3_Enpp2	down	no
-0.453946	6.52677	13.0546	0.000302534	0.0439469	Tada2a	Ex_L2/3_Enpp2	down	no
-0.447134	8.73366	13.0471	0.000303751	0.0439469	Nwd2	Ex_L2/3_Enpp2	down	no
0.64676	5.01039	12.9926	0.000312717	0.0447679	RP23-361B11.3	Ex_L2/3_Enpp2	up	no
-0.944832	4.17227	12.9379	0.000322002	0.045617	Gm21798	Ex_L2/3_Enpp2	down	no
-0.461983	7.32604	12.8954	0.00032939	0.0461825	Spats2l	Ex_L2/3_Enpp2	down	no
1.2451	3.61197	12.8603	0.000335625	0.046453	Gm44511	Ex_L2/3_Enpp2	up	no
-0.450564	6.91403	12.8463	0.00033815	0.046453	Zfp945	Ex_L2/3_Enpp2	down	no
-0.854962	4.25696	12.7993	0.000346751	0.0469563	Gm20752	Ex_L2/3_Enpp2	down	no
-0.533429	5.82816	12.7887	0.00034872	0.0469563	St7l	Ex_L2/3_Enpp2	down	no
0.651346	5.26454	12.6829	0.00036902	0.0492026	Fmnl1	Ex_L2/3_Enpp2	up	no
0.912445	3.79848	12.6027	0.000385199	0.0508612	Gm29328	Ex_L2/3_Enpp2	up	no
-0.455396	8.86218	12.5227	0.000402032	0.0525734	Kcnt2	Ex_L2/3_Enpp2	down	no
-0.474241	7.28157	12.4424	0.000419706	0.0543619	Zfyve28	Ex_L2/3_Enpp2	down	no
0.955581	3.83799	12.3825	0.000433372	0.0546509	Slc36a1	Ex_L2/3_Enpp2	up	no
0.398441	7.86988	12.3822	0.000433458	0.0546509	Baiap2	Ex_L2/3_Enpp2	up	no
0.563831	5.5391	12.3798	0.000433993	0.0546509	Fscn1	Ex_L2/3_Enpp2	up	no
0.587379	5.9069	12.3489	0.00044124	0.0547214	Ndufa3	Ex_L2/3_Enpp2	up	no
-0.439444	7.22184	12.3432	0.000442599	0.0547214	Micu3	Ex_L2/3_Enpp2	down	no
-0.405554	8.0778	12.3175	0.000448724	0.0549788	Arhgap20	Ex_L2/3_Enpp2	down	no
-0.470887	8.36994	12.2458	0.000466318	0.0563642	Hecw2	Ex_L2/3_Enpp2	down	no
0.663387	4.71213	12.2266	0.000471136	0.0563642	Tnfrsf21	Ex_L2/3_Enpp2	up	no
0.67884	5.09763	12.2213	0.000472465	0.0563642	Helb	Ex_L2/3_Enpp2	up	no
0.743309	4.76638	12.1977	0.000478496	0.0565873	Trp53i11	Ex_L2/3_Enpp2	up	no
0.810179	5.30862	12.1192	0.000499052	0.0585095	Dnajb5	Ex_L2/3_Enpp2	up	no
1.22562	3.02682	12.0521	0.000517336	0.0596601	Itga6	Ex_L2/3_Enpp2	up	no
1.63387	2.22539	12.051	0.000517639	0.0596601	Gm4604	Ex_L2/3_Enpp2	up	no
0.692308	4.72909	11.9889	0.000535177	0.0611631	Bcl2	Ex_L2/3_Enpp2	up	no
-0.72953	4.60598	11.949	0.000546776	0.0619679	Hfm1	Ex_L2/3_Enpp2	down	no
0.848399	4.05715	11.8692	0.00057069	0.0641437	Mdga1	Ex_L2/3_Enpp2	up	no
-1.37019	2.60799	11.7951	0.000593852	0.0654045	Ube4bos1	Ex_L2/3_Enpp2	down	no
-0.550644	5.79447	11.7712	0.00060153	0.0654045	Dbp	Ex_L2/3_Enpp2	down	no
-0.460399	6.36835	11.7652	0.000603475	0.0654045	Ppip5k2	Ex_L2/3_Enpp2	down	no
0.535589	5.70005	11.7593	0.000605415	0.0654045	Rps15	Ex_L2/3_Enpp2	up	no
-0.555699	5.82211	11.7576	0.000605954	0.0654045	Glra3	Ex_L2/3_Enpp2	down	no
0.652925	4.78266	11.732	0.000614346	0.0656834	Sfxn3	Ex_L2/3_Enpp2	up	no
1.18893	3.16828	11.7128	0.000620705	0.0656834	Sf3b4	Ex_L2/3_Enpp2	up	no
-0.532562	6.73348	11.6982	0.000625603	0.0656834	Rras2	Ex_L2/3_Enpp2	down	no
0.638552	5.53282	11.6915	0.000627856	0.0656834	Pebp1	Ex_L2/3_Enpp2	up	no
-0.41279	9.93574	11.6699	0.000635183	0.0659427	Csmd3	Ex_L2/3_Enpp2	down	no
-0.724142	4.4069	11.6551	0.000640256	0.0659658	Blm	Ex_L2/3_Enpp2	down	no
-0.499031	5.77891	11.6296	0.000649093	0.0663734	Rnf13	Ex_L2/3_Enpp2	down	no
0.469365	7.68949	11.6033	0.00065835	0.0664709	Gabarapl1	Ex_L2/3_Enpp2	up	no
-0.74436	4.55431	11.5915	0.000662551	0.0664709	Ciart	Ex_L2/3_Enpp2	down	no
0.927081	3.90782	11.5854	0.000664709	0.0664709	Prelid1	Ex_L2/3_Enpp2	up	no
1.33121	2.75467	11.5634	0.000672638	0.0667729	Gm5963	Ex_L2/3_Enpp2	up	no
1.01701	3.90104	11.4314	0.000722137	0.0701085	Gm11223	Ex_L2/3_Enpp2	up	no
0.568246	5.36806	11.4279	0.000723505	0.0701085	Pfn1	Ex_L2/3_Enpp2	up	no
0.489142	6.10036	11.4268	0.000723914	0.0701085	Cbarp	Ex_L2/3_Enpp2	up	no
-0.40646	7.48417	11.4193	0.00072686	0.0701085	Tcf12	Ex_L2/3_Enpp2	down	no
0.645691	5.41262	11.3901	0.000738363	0.0704899	Uqcrb	Ex_L2/3_Enpp2	up	no
0.576349	5.26762	11.3791	0.000742767	0.0704899	Cxx1b	Ex_L2/3_Enpp2	up	no
0.623126	4.89664	11.3701	0.000746363	0.0704899	Sema4a	Ex_L2/3_Enpp2	up	no
1.58398	2.33562	11.3312	0.000762144	0.0714838	Sowahb	Ex_L2/3_Enpp2	up	no
-0.430585	7.56549	11.3088	0.000771406	0.071857	Adcy8	Ex_L2/3_Enpp2	down	no
0.530538	5.48556	11.2601	0.000791913	0.0730092	Ssbp3	Ex_L2/3_Enpp2	up	no
0.515581	5.55829	11.2398	0.000800618	0.0730092	Dtx3	Ex_L2/3_Enpp2	up	no
-0.684921	5.36579	11.2317	0.000804136	0.0730092	Arhgap42	Ex_L2/3_Enpp2	down	no
-0.964373	3.51846	11.229	0.000805298	0.0730092	Arhgef33	Ex_L2/3_Enpp2	down	no
-1.50862	2.32103	11.2168	0.000810617	0.0730092	Gm38024	Ex_L2/3_Enpp2	down	no
-0.778735	4.19739	11.1768	0.000828271	0.0733827	Gm14636	Ex_L2/3_Enpp2	down	no
1.20581	3.13976	11.174	0.000829536	0.0733827	Adamtsl3	Ex_L2/3_Enpp2	up	no
-0.483153	6.05787	11.1708	0.000830952	0.0733827	Helq	Ex_L2/3_Enpp2	down	no
0.607531	4.81046	11.1481	0.000841162	0.0738052	Mrps25	Ex_L2/3_Enpp2	up	no
-0.49511	6.50887	11.1218	0.000853178	0.0743796	Cep85l	Ex_L2/3_Enpp2	down	no
0.444536	6.46099	11.0932	0.000866427	0.0750535	Syt13	Ex_L2/3_Enpp2	up	no
0.450947	7.6543	11.0786	0.000873287	0.075169	Chst1	Ex_L2/3_Enpp2	up	no
-0.517816	5.47248	11.0386	0.000892352	0.0753702	Lgi2	Ex_L2/3_Enpp2	down	no
-0.822158	3.99805	11.0336	0.000894767	0.0753702	Nrg4	Ex_L2/3_Enpp2	down	no
-0.634949	4.96282	11.0241	0.00089935	0.0753702	B230208B08Rik	Ex_L2/3_Enpp2	down	no
-0.420318	7.76665	11.0209	0.000900892	0.0753702	Rasgrf2	Ex_L2/3_Enpp2	down	no
0.67602	4.54102	11.0117	0.000905385	0.0753702	Cbfa2t3	Ex_L2/3_Enpp2	up	no
-1.01345	3.32417	11.0046	0.000908876	0.0753702	Usp43	Ex_L2/3_Enpp2	down	no
-0.43359	8.33708	10.9388	0.000941687	0.0776178	Dok6	Ex_L2/3_Enpp2	down	no
0.82317	4.06318	10.8839	0.000970032	0.0794725	Tmigd1	Ex_L2/3_Enpp2	up	no
1.01062	3.32848	10.8597	0.000982813	0.0800375	Rpa2	Ex_L2/3_Enpp2	up	no
-0.963188	3.6266	10.8314	0.000997952	0.0807866	Gm44021	Ex_L2/3_Enpp2	down	no
-0.411855	6.74419	10.8175	0.00100547	0.0808132	Kpna4	Ex_L2/3_Enpp2	down	no
-0.385797	8.42326	10.8088	0.00101016	0.0808132	Gabrg2	Ex_L2/3_Enpp2	down	no
-0.690075	4.45185	10.7932	0.00101873	0.0810217	Gk5	Ex_L2/3_Enpp2	down	no
-1.235	2.91564	10.7385	0.00104927	0.0828901	Gm43047	Ex_L2/3_Enpp2	down	no
-0.847821	4.16902	10.7295	0.00105441	0.0828901	Gm42767	Ex_L2/3_Enpp2	down	no
-1.57719	2.24908	10.682	0.00108186	0.0842242	Ccdc142os	Ex_L2/3_Enpp2	down	no
0.788292	4.02079	10.6787	0.00108377	0.0842242	Nab2	Ex_L2/3_Enpp2	up	no
0.945957	3.61808	10.6666	0.0010909	0.0842456	Adamts2	Ex_L2/3_Enpp2	up	no
-0.390829	8.98857	10.6511	0.00110007	0.0842456	Unc5d	Ex_L2/3_Enpp2	down	no
0.536123	5.37766	10.6468	0.00110263	0.0842456	Zfp180	Ex_L2/3_Enpp2	up	no
0.535759	5.34941	10.6316	0.00111171	0.0844649	Fam65a	Ex_L2/3_Enpp2	up	no
-0.42357	6.56561	10.5681	0.00115056	0.086931	Mtmr7	Ex_L2/3_Enpp2	down	no
0.519751	5.47215	10.5554	0.00115849	0.0870466	Asap2	Ex_L2/3_Enpp2	up	no
-0.872918	3.87064	10.5115	0.00118633	0.0886488	Far1os	Ex_L2/3_Enpp2	down	no
0.524591	5.46091	10.4776	0.0012083	0.0895871	Gatsl2	Ex_L2/3_Enpp2	up	no
-0.443255	6.22648	10.4684	0.00121435	0.0895871	4930570G19Rik	Ex_L2/3_Enpp2	down	no
0.83388	4.1987	10.4619	0.00121865	0.0895871	Them6	Ex_L2/3_Enpp2	up	no
-0.382191	8.91667	10.4122	0.00125183	0.0907439	Dgki	Ex_L2/3_Enpp2	down	yes
1.18431	2.81809	10.4056	0.00125631	0.0907439	Itga10	Ex_L2/3_Enpp2	up	no
-0.496035	5.61065	10.4055	0.00125641	0.0907439	Snx7	Ex_L2/3_Enpp2	down	no
-0.534279	5.38565	10.3987	0.00126107	0.0907439	Plppr1	Ex_L2/3_Enpp2	down	no
-0.406693	8.63159	10.3684	0.00128192	0.0912167	Rapgef5	Ex_L2/3_Enpp2	down	no
-0.694033	4.58062	10.3671	0.00128283	0.0912167	RP23-240M3.1	Ex_L2/3_Enpp2	down	no
0.561614	5.18996	10.36	0.00128776	0.0912167	Por	Ex_L2/3_Enpp2	up	no
-0.358678	7.63324	10.3112	0.00132222	0.0931722	Gpcpd1	Ex_L2/3_Enpp2	down	no
-0.388336	7.1736	10.2969	0.00133255	0.0934156	Vps41	Ex_L2/3_Enpp2	down	no
0.762781	4.27518	10.2782	0.00134614	0.0938847	Spata2l	Ex_L2/3_Enpp2	up	no
-0.410932	7.80437	10.2353	0.00137777	0.0944992	Slf1	Ex_L2/3_Enpp2	down	no
-0.405385	6.66249	10.2319	0.00138033	0.0944992	Dnajc13	Ex_L2/3_Enpp2	down	yes
-0.445087	6.6622	10.2236	0.00138654	0.0944992	A330008L17Rik	Ex_L2/3_Enpp2	down	no
0.373469	7.99572	10.2196	0.00138955	0.0944992	Ncdn	Ex_L2/3_Enpp2	up	no
0.665411	4.72633	10.2192	0.0013899	0.0944992	Rab26os	Ex_L2/3_Enpp2	up	no
0.947235	3.83487	10.2102	0.00139664	0.0944992	Klf10	Ex_L2/3_Enpp2	up	no
0.500832	5.85213	10.1594	0.0014357	0.0957029	Rps21	Ex_L2/3_Enpp2	up	no
0.588096	5.10714	10.1568	0.00143771	0.0957029	Tpd52l1	Ex_L2/3_Enpp2	up	no
-0.654413	4.90321	10.1548	0.00143924	0.0957029	Samd5	Ex_L2/3_Enpp2	down	no
0.566347	5.48018	10.1506	0.00144258	0.0957029	Cbln2	Ex_L2/3_Enpp2	up	no
-0.511243	5.64024	10.1267	0.0014614	0.0960665	Usp28	Ex_L2/3_Enpp2	down	no
-0.578667	5.27187	10.122	0.00146509	0.0960665	Hs3st4	Ex_L2/3_Enpp2	down	no
0.567842	5.17487	10.1133	0.00147201	0.0960665	Hivep1	Ex_L2/3_Enpp2	up	no
-0.484498	5.77062	10.1079	0.00147632	0.0960665	Nrp2	Ex_L2/3_Enpp2	down	no
-0.590631	5.3695	10.0839	0.00149567	0.0961606	Far2	Ex_L2/3_Enpp2	down	no
-0.755796	4.1175	10.0831	0.00149635	0.0961606	Pcsk2os2	Ex_L2/3_Enpp2	down	no
1.18423	3.05167	10.0799	0.00149897	0.0961606	Cped1	Ex_L2/3_Enpp2	up	no
-0.43924	6.38119	10.049	0.00152431	0.0969083	Gm3510	Ex_L2/3_Enpp2	down	no
0.435631	6.29127	10.0483	0.00152488	0.0969083	Arntl	Ex_L2/3_Enpp2	up	no
-0.465069	5.97221	10.0299	0.00154017	0.0974246	Fam184b	Ex_L2/3_Enpp2	down	no
0.469629	5.91501	10.001	0.00156459	0.0985113	Banp	Ex_L2/3_Enpp2	up	no
-0.457878	6.01297	9.97266	0.00158882	0.0995757	Gm38393	Ex_L2/3_Enpp2	down	no
0.477181	5.61417	9.94682	0.00161127	0.10052	Cnot3	Ex_L2/3_Enpp2	up	no
0.732839	6.26809	9.91705	0.00163754	0.101692	Atp5k	Ex_L2/3_Enpp2	up	no
-0.39124	9.63485	9.89003	0.00166176	0.102727	Pcdh7	Ex_L2/3_Enpp2	down	no
0.41069	7.55406	9.87116	0.0016789	0.102898	Nefm	Ex_L2/3_Enpp2	up	no
-0.490495	5.80815	9.86927	0.00168062	0.102898	Rab27b	Ex_L2/3_Enpp2	down	yes
0.420052	6.60782	9.86206	0.00168722	0.102898	Rgs20	Ex_L2/3_Enpp2	up	no
0.851976	3.62148	9.83047	0.00171645	0.103871	Ntn5	Ex_L2/3_Enpp2	up	no
-0.870854	3.6461	9.82832	0.00171845	0.103871	Gm44188	Ex_L2/3_Enpp2	down	no
-0.370509	8.19105	9.7898	0.00175483	0.104866	Gucy1b3	Ex_L2/3_Enpp2	down	no
0.575307	5.02085	9.78497	0.00175944	0.104866	Cntnap1	Ex_L2/3_Enpp2	up	no
-0.387239	7.12477	9.78457	0.00175983	0.104866	Sema6d	Ex_L2/3_Enpp2	down	no
0.58541	5.19789	9.77045	0.00177339	0.104866	Gm16286	Ex_L2/3_Enpp2	up	no
-0.637322	4.69919	9.76352	0.00178009	0.104866	Prcp	Ex_L2/3_Enpp2	down	no
-0.407828	7.54966	9.76239	0.00178118	0.104866	Lcorl	Ex_L2/3_Enpp2	down	no
0.549622	6.22383	9.74643	0.00179671	0.105065	Ndufa5	Ex_L2/3_Enpp2	up	no
-0.500991	5.42493	9.74306	0.00180001	0.105065	D930015E06Rik	Ex_L2/3_Enpp2	down	no
0.374718	7.55039	9.71984	0.00182289	0.105347	Tpm3	Ex_L2/3_Enpp2	up	no
-0.622798	4.54726	9.71713	0.00182558	0.105347	Epm2a	Ex_L2/3_Enpp2	down	no
0.442659	6.48962	9.70885	0.00183383	0.105347	Scn1b	Ex_L2/3_Enpp2	up	no
0.717578	4.20736	9.70685	0.00183583	0.105347	2010204K13Rik	Ex_L2/3_Enpp2	up	no
0.591431	4.81023	9.69587	0.00184682	0.105533	1700112E06Rik	Ex_L2/3_Enpp2	up	no
-0.386462	7.6105	9.66806	0.00187499	0.106694	Necab1	Ex_L2/3_Enpp2	down	no
0.439406	5.96122	9.64171	0.00190208	0.10746	Lgi3	Ex_L2/3_Enpp2	up	no
-0.544535	5.01518	9.63961	0.00190426	0.10746	Dis3	Ex_L2/3_Enpp2	down	no
0.922028	5.33822	9.62313	0.00192142	0.107802	Mt3	Ex_L2/3_Enpp2	up	no
1.12511	2.87053	9.61859	0.00192617	0.107802	Rps26-ps1	Ex_L2/3_Enpp2	up	no
-0.785914	3.77735	9.60796	0.00193736	0.107907	Myt1	Ex_L2/3_Enpp2	down	no
-0.465743	5.95757	9.60001	0.00194576	0.107907	Gpr155	Ex_L2/3_Enpp2	down	no
1.30215	2.43861	9.58936	0.00195708	0.107907	Itpkc	Ex_L2/3_Enpp2	up	no
0.453137	5.97487	9.58004	0.00196704	0.107907	Sh3bgrl3	Ex_L2/3_Enpp2	up	no
0.580575	5.15286	9.5794	0.00196772	0.107907	Rpl37a	Ex_L2/3_Enpp2	up	no
-0.441174	6.36867	9.5583	0.00199047	0.108309	Grb10	Ex_L2/3_Enpp2	down	no
-0.465549	5.95126	9.55783	0.00199098	0.108309	Zmat4	Ex_L2/3_Enpp2	down	no
-0.517707	5.25054	9.52875	0.00202277	0.109601	Gpatch2l	Ex_L2/3_Enpp2	down	no
0.672618	4.28563	9.50346	0.00205085	0.110457	Tbc1d2	Ex_L2/3_Enpp2	up	no
0.987395	3.11153	9.4977	0.00205729	0.110457	Tgfb1i1	Ex_L2/3_Enpp2	up	no
0.628454	5.30795	9.49089	0.00206495	0.110457	Dusp6	Ex_L2/3_Enpp2	up	no
-0.622378	4.85699	9.48546	0.00207107	0.110457	Tmem232	Ex_L2/3_Enpp2	down	no
1.02876	3.22373	9.47728	0.00208032	0.110517	4931414P19Rik	Ex_L2/3_Enpp2	up	no
-0.392233	10.3489	9.46923	0.00208947	0.110571	Mdga2	Ex_L2/3_Enpp2	down	no
0.401838	6.45396	9.43948	0.00212363	0.111943	Rexo4	Ex_L2/3_Enpp2	up	no
-0.392979	7.00689	9.42382	0.00214185	0.112468	Micu2	Ex_L2/3_Enpp2	down	no
-0.413173	8.87386	9.38369	0.00218924	0.114226	Gabrb2	Ex_L2/3_Enpp2	down	no
1.05171	3.07274	9.37218	0.00220303	0.114226	2310002F09Rik	Ex_L2/3_Enpp2	up	no
0.612753	6.85787	9.37209	0.00220315	0.114226	Pdap1	Ex_L2/3_Enpp2	up	no
0.446159	5.89607	9.36729	0.00220892	0.114226	Neurod6	Ex_L2/3_Enpp2	up	no
0.379834	8.12905	9.35658	0.00222187	0.114244	Atp1a1	Ex_L2/3_Enpp2	up	no
-0.400768	6.99799	9.35311	0.00222608	0.114244	Luzp2	Ex_L2/3_Enpp2	down	no
-0.83893	4.0372	9.3411	0.00224071	0.114563	Samd3	Ex_L2/3_Enpp2	down	no
1.47394	2.24429	9.32009	0.00226655	0.115063	Mrvi1	Ex_L2/3_Enpp2	up	no
0.482621	5.5279	9.31939	0.00226742	0.115063	Setd4	Ex_L2/3_Enpp2	up	no
0.645993	4.82781	9.26098	0.00234088	0.118043	2210013O21Rik	Ex_L2/3_Enpp2	up	no
-0.720316	4.06352	9.25893	0.00234349	0.118043	Gm42843	Ex_L2/3_Enpp2	down	no
-0.416251	8.03162	9.22969	0.00238122	0.1195	Nectin3	Ex_L2/3_Enpp2	down	no
-0.357028	7.85015	9.21326	0.00240268	0.120076	Csrnp3	Ex_L2/3_Enpp2	down	no
1.09545	2.85271	9.20744	0.00241034	0.120076	Sbk1	Ex_L2/3_Enpp2	up	no
-0.385868	10.1958	9.1916	0.00243128	0.120281	Negr1	Ex_L2/3_Enpp2	down	no
0.648118	4.72006	9.19095	0.00243215	0.120281	Sppl2b	Ex_L2/3_Enpp2	up	no
0.521031	5.13776	9.17609	0.00245197	0.120822	Gm12346	Ex_L2/3_Enpp2	up	no
0.814466	3.6148	9.15643	0.00247846	0.120901	Kcnk3	Ex_L2/3_Enpp2	up	no
-1.18346	2.80755	9.15019	0.00248692	0.120901	Crh	Ex_L2/3_Enpp2	down	no
1.14161	2.93228	9.14553	0.00249327	0.120901	Vasn	Ex_L2/3_Enpp2	up	no
0.482781	5.66809	9.14244	0.00249747	0.120901	Ier5	Ex_L2/3_Enpp2	up	no
-0.599094	4.75789	9.14203	0.00249804	0.120901	Gm43319	Ex_L2/3_Enpp2	down	no
0.371412	8.21473	9.13228	0.00251138	0.121116	Cx3cl1	Ex_L2/3_Enpp2	up	no
-0.361754	7.54763	9.12485	0.00252161	0.12118	Zfc3h1	Ex_L2/3_Enpp2	down	no
-0.45707	5.83888	9.10795	0.002545	0.121728	Stx3	Ex_L2/3_Enpp2	down	no
-1.30668	2.37596	9.10131	0.00255427	0.121728	Map3k21	Ex_L2/3_Enpp2	down	no
0.985597	3.10413	9.0973	0.00255987	0.121728	Phf1	Ex_L2/3_Enpp2	up	no
0.664021	4.61482	9.07528	0.00259087	0.122389	Fkbp5	Ex_L2/3_Enpp2	up	no
0.358275	8.73926	9.07465	0.00259177	0.122389	Cplx2	Ex_L2/3_Enpp2	up	no
-0.637782	4.67347	9.05252	0.00262333	0.123	Polq	Ex_L2/3_Enpp2	down	no
-0.382324	10.1329	9.04369	0.00263602	0.123	Sgcz	Ex_L2/3_Enpp2	down	no
0.595662	4.96514	9.04307	0.00263693	0.123	Tmem198	Ex_L2/3_Enpp2	up	no
0.816094	3.70188	9.03504	0.00264853	0.123	Metrnl	Ex_L2/3_Enpp2	up	no
-0.383321	8.29563	9.03377	0.00265037	0.123	Cdh8	Ex_L2/3_Enpp2	down	no
-0.505285	5.34843	9.02786	0.00265896	0.123	Sil1	Ex_L2/3_Enpp2	down	no
-0.364133	8.18173	9.02003	0.00267037	0.123108	Diaph2	Ex_L2/3_Enpp2	down	no
-0.473386	5.41037	8.99847	0.00270206	0.123923	Parp8	Ex_L2/3_Enpp2	down	no
0.908243	3.33177	8.99563	0.00270627	0.123923	Gm12790	Ex_L2/3_Enpp2	up	no
0.432176	6.7355	8.96204	0.00275646	0.125798	Fam133b	Ex_L2/3_Enpp2	up	no
0.657654	4.30783	8.9495	0.00277545	0.126241	Wdr89	Ex_L2/3_Enpp2	up	no
-0.417205	6.31526	8.93744	0.00279384	0.126505	Kansl1l	Ex_L2/3_Enpp2	down	no
-0.81266	3.75617	8.9271	0.0028097	0.126505	Gm15680	Ex_L2/3_Enpp2	down	no
-0.786816	4.0473	8.92579	0.00281172	0.126505	Ccne2	Ex_L2/3_Enpp2	down	no
-0.428526	6.68224	8.92142	0.00281846	0.126505	Gm12371	Ex_L2/3_Enpp2	down	no
1.26951	2.56556	8.90339	0.00284642	0.12709	Rara	Ex_L2/3_Enpp2	up	no
-0.833036	3.95219	8.90098	0.00285017	0.12709	Gm15594	Ex_L2/3_Enpp2	down	no
-0.436778	6.6123	8.89128	0.00286535	0.127349	Ptprr	Ex_L2/3_Enpp2	down	no
-0.407837	6.76924	8.83133	0.00296102	0.131172	Kdm1a	Ex_L2/3_Enpp2	down	no
-0.358594	7.05408	8.81999	0.00297948	0.131477	Rev3l	Ex_L2/3_Enpp2	down	no
0.591381	4.59815	8.81525	0.00298723	0.131477	Leprot	Ex_L2/3_Enpp2	up	no
-1.29686	2.33837	8.80778	0.00299949	0.13159	Gm17733	Ex_L2/3_Enpp2	down	no
1.34215	2.35607	8.80097	0.0030107	0.131658	Col18a1	Ex_L2/3_Enpp2	up	no
-0.692644	8.38123	8.79434	0.00302167	0.131714	Grm3	Ex_L2/3_Enpp2	down	no
-0.389446	7.3965	8.77081	0.0030609	0.132689	Dopey1	Ex_L2/3_Enpp2	down	no
-0.351521	7.21749	8.76576	0.00306938	0.132689	Reps2	Ex_L2/3_Enpp2	down	no
-0.369236	6.81372	8.76343	0.0030733	0.132689	Dhx30	Ex_L2/3_Enpp2	down	no
-0.363529	7.00581	8.74654	0.00310191	0.1335	Adss	Ex_L2/3_Enpp2	down	no
1.02271	3.12542	8.73347	0.00312421	0.133945	Nedd9	Ex_L2/3_Enpp2	up	no
0.425698	6.39667	8.72896	0.00313195	0.133945	Zbtb7a	Ex_L2/3_Enpp2	up	no
0.475353	5.47233	8.71622	0.00315391	0.134046	Arl8a	Ex_L2/3_Enpp2	up	no
-0.375552	6.63457	8.71145	0.00316218	0.134046	Ccny	Ex_L2/3_Enpp2	down	no
-0.621102	4.73282	8.71047	0.00316388	0.134046	Zfp458	Ex_L2/3_Enpp2	down	no
-0.35826	7.41169	8.68894	0.00320146	0.135217	Kif2a	Ex_L2/3_Enpp2	down	no
-0.375347	6.60236	8.66943	0.00323593	0.13625	Acvr2a	Ex_L2/3_Enpp2	down	yes
0.642644	4.34916	8.63896	0.0032905	0.13812	Shkbp1	Ex_L2/3_Enpp2	up	no
-0.699498	4.14203	8.62726	0.00331169	0.138466	Rcbtb2	Ex_L2/3_Enpp2	down	no
0.965161	3.45862	8.60692	0.00334888	0.138466	Otud1	Ex_L2/3_Enpp2	up	no
0.425123	6.05194	8.60641	0.00334982	0.138466	Clu	Ex_L2/3_Enpp2	up	no
1.28324	2.38616	8.60416	0.00335396	0.138466	Fzd1	Ex_L2/3_Enpp2	up	no
0.450609	5.7429	8.59369	0.0033733	0.138466	Lmtk3	Ex_L2/3_Enpp2	up	no
0.52983	5.11881	8.59328	0.00337407	0.138466	Cecr6	Ex_L2/3_Enpp2	up	no
-0.347915	8.8087	8.58759	0.00338462	0.138466	Adcy2	Ex_L2/3_Enpp2	down	no
-0.343971	7.05286	8.58506	0.00338932	0.138466	Slc12a6	Ex_L2/3_Enpp2	down	no
0.362866	6.99309	8.57884	0.00340092	0.138466	Psap	Ex_L2/3_Enpp2	up	no
-0.606396	4.57889	8.57441	0.0034092	0.138466	Pomt2	Ex_L2/3_Enpp2	down	no
0.393571	6.25457	8.57359	0.00341073	0.138466	Ankrd6	Ex_L2/3_Enpp2	up	no
-0.422772	7.1699	8.56474	0.00342736	0.138726	Epha3	Ex_L2/3_Enpp2	down	no
-0.444231	5.77814	8.54541	0.00346395	0.139792	Tox	Ex_L2/3_Enpp2	down	no
-0.396036	6.68965	8.52978	0.00349382	0.13987	Cog5	Ex_L2/3_Enpp2	down	no
0.43542	6.64035	8.52874	0.00349582	0.13987	Ly6h	Ex_L2/3_Enpp2	up	no
0.68569	4.21527	8.52761	0.003498	0.13987	Akt1	Ex_L2/3_Enpp2	up	no
-1.48443	2.26747	8.52291	0.00350703	0.13987	Gm43259	Ex_L2/3_Enpp2	down	no
0.803859	3.62346	8.50948	0.00353302	0.140494	Zfp715	Ex_L2/3_Enpp2	up	no
0.374555	6.97114	8.49654	0.00355823	0.140898	B230219D22Rik	Ex_L2/3_Enpp2	up	no
1.21213	2.68507	8.49338	0.0035644	0.140898	Gm20457	Ex_L2/3_Enpp2	up	no
-1.21099	2.54779	8.48514	0.00358059	0.140898	RP24-122E11.4	Ex_L2/3_Enpp2	down	no
0.786379	3.73668	8.48236	0.00358606	0.140898	Cant1	Ex_L2/3_Enpp2	up	no
-0.344249	8.34981	8.47441	0.00360178	0.140898	Dync1i1	Ex_L2/3_Enpp2	down	no
0.963629	3.40962	8.46644	0.00361759	0.140898	RP24-498F21.1	Ex_L2/3_Enpp2	up	no
0.415426	6.21639	8.46145	0.00362753	0.140898	Tceal3	Ex_L2/3_Enpp2	up	no
0.795322	3.56661	8.45592	0.00363856	0.140898	Glmp	Ex_L2/3_Enpp2	up	no
-1.1331	3.18707	8.45585	0.00363871	0.140898	Gm42635	Ex_L2/3_Enpp2	down	no
0.478124	5.21364	8.45183	0.00364676	0.140898	Rps2	Ex_L2/3_Enpp2	up	no
1.21185	2.53155	8.44398	0.00366255	0.141107	Tekt1	Ex_L2/3_Enpp2	up	no
1.15591	2.61342	8.41708	0.00371712	0.142805	Bcas1	Ex_L2/3_Enpp2	up	no
-0.486503	5.53128	8.4081	0.00373552	0.142868	Atp6ap1l	Ex_L2/3_Enpp2	down	no
0.503192	5.44647	8.40603	0.00373979	0.142868	Kcnc3	Ex_L2/3_Enpp2	up	yes
0.344802	7.27092	8.37602	0.00380203	0.143906	Rilpl1	Ex_L2/3_Enpp2	up	no
0.659992	4.10975	8.37452	0.00380519	0.143906	Hyi	Ex_L2/3_Enpp2	up	no
-0.397857	6.28492	8.37303	0.0038083	0.143906	Cnot1	Ex_L2/3_Enpp2	down	no
-1.21792	2.47184	8.36051	0.00383462	0.143906	Gm17916	Ex_L2/3_Enpp2	down	no
0.369642	6.59289	8.35416	0.00384806	0.143906	Sgsm2	Ex_L2/3_Enpp2	up	no
0.433662	6.02705	8.35129	0.00385414	0.143906	Ece1	Ex_L2/3_Enpp2	up	no
-0.357413	7.49193	8.34691	0.00386344	0.143906	Ext1	Ex_L2/3_Enpp2	down	no
-0.37245	11.1617	8.34632	0.00386468	0.143906	Kcnh7	Ex_L2/3_Enpp2	down	no
0.952981	3.3207	8.34454	0.00386849	0.143906	Gm4149	Ex_L2/3_Enpp2	up	no
0.539274	4.9772	8.34208	0.00387372	0.143906	Ddx18	Ex_L2/3_Enpp2	up	no
-0.432802	6.69714	8.33757	0.00388336	0.143906	Zfpm2	Ex_L2/3_Enpp2	down	no
0.530115	5.52581	8.3118	0.00393884	0.145566	Bhlhe40	Ex_L2/3_Enpp2	up	no
-0.796555	3.62908	8.30075	0.00396287	0.145783	Dtwd2	Ex_L2/3_Enpp2	down	no
0.448985	5.64252	8.29924	0.00396617	0.145783	Arhgap33	Ex_L2/3_Enpp2	up	no
-0.37494	7.33012	8.28985	0.00398672	0.146144	Cadps2	Ex_L2/3_Enpp2	down	no
-0.536874	4.98416	8.26685	0.00403754	0.147609	Arhgap29	Ex_L2/3_Enpp2	down	no
-0.545154	4.65507	8.25312	0.00406821	0.148111	RP23-331E5.10	Ex_L2/3_Enpp2	down	no
0.442962	5.60757	8.25096	0.00407305	0.148111	Gtpbp2	Ex_L2/3_Enpp2	up	no
0.391811	6.32193	8.23698	0.00410454	0.148558	Dbn1	Ex_L2/3_Enpp2	up	no
-0.392553	6.30297	8.23513	0.00410873	0.148558	Rnmt	Ex_L2/3_Enpp2	down	no
-0.357338	9.50379	8.23099	0.00411811	0.148558	Rgs7	Ex_L2/3_Enpp2	down	no
-0.344468	7.65503	8.21041	0.00416508	0.149254	Faf1	Ex_L2/3_Enpp2	down	no
-1.20471	2.44685	8.20857	0.00416931	0.149254	1700064H15Rik	Ex_L2/3_Enpp2	down	no
0.69387	4.16229	8.20811	0.00417035	0.149254	S100a6	Ex_L2/3_Enpp2	up	no
0.720079	3.85686	8.19903	0.00419128	0.149375	Slc39a2	Ex_L2/3_Enpp2	up	no
0.69023	3.9832	8.19713	0.00419567	0.149375	Zw10	Ex_L2/3_Enpp2	up	yes
-1.11916	2.79597	8.18992	0.00421237	0.149578	Gm15414	Ex_L2/3_Enpp2	down	no
0.567948	4.73557	8.15753	0.00428828	0.151877	Rpia	Ex_L2/3_Enpp2	up	no
-0.443068	5.96236	8.14739	0.00431231	0.151961	1810026B05Rik	Ex_L2/3_Enpp2	down	no
0.325897	7.28935	8.14532	0.00431724	0.151961	Rasgef1a	Ex_L2/3_Enpp2	up	no
0.805941	3.53911	8.13916	0.00433194	0.151961	Fam53b	Ex_L2/3_Enpp2	up	no
-0.55326	4.7931	8.13773	0.00433535	0.151961	Rhobtb3	Ex_L2/3_Enpp2	down	no
0.469785	5.57783	8.11814	0.00438245	0.152564	Plppr3	Ex_L2/3_Enpp2	up	no
-0.958768	3.00343	8.11797	0.00438286	0.152564	Gm45413	Ex_L2/3_Enpp2	down	no
-0.552316	4.7241	8.11658	0.00438622	0.152564	Qtrtd1	Ex_L2/3_Enpp2	down	no
1.04013	2.95958	8.10887	0.00440491	0.152823	Cecr2	Ex_L2/3_Enpp2	up	no
-0.387269	6.16102	8.10158	0.00442267	0.153049	Gm8098	Ex_L2/3_Enpp2	down	no
-0.325856	8.96482	8.09563	0.00443721	0.153163	Tnik	Ex_L2/3_Enpp2	down	no
-0.431701	5.8576	8.07417	0.00449007	0.154235	Sp3	Ex_L2/3_Enpp2	down	no
-0.369496	8.38435	8.0734	0.00449197	0.154235	Flrt2	Ex_L2/3_Enpp2	down	yes
1.14802	2.6053	8.06924	0.00450229	0.154235	Samd14	Ex_L2/3_Enpp2	up	no
-0.331736	8.56307	8.06226	0.00451967	0.154244	Plekha5	Ex_L2/3_Enpp2	down	yes
1.08174	2.70702	8.05818	0.00452985	0.154244	Zbtb22	Ex_L2/3_Enpp2	up	no
0.494395	5.59641	8.05157	0.00454643	0.154244	Mrfap1	Ex_L2/3_Enpp2	up	no
-0.447516	5.62517	8.05097	0.00454793	0.154244	Abi3bp	Ex_L2/3_Enpp2	down	no
-0.383024	6.15462	8.04413	0.00456512	0.154442	Cul4a	Ex_L2/3_Enpp2	down	no
-0.470111	5.95916	8.03551	0.00458691	0.154794	Gm37407	Ex_L2/3_Enpp2	down	no
0.685448	4.42179	8.00782	0.00465757	0.15638	Bola2	Ex_L2/3_Enpp2	up	no
0.313728	8.22772	8.00716	0.00465926	0.15638	Homer1	Ex_L2/3_Enpp2	up	no
-0.600151	4.55007	8.00091	0.00467539	0.15638	Slc16a6	Ex_L2/3_Enpp2	down	no
0.39792	6.53303	7.99916	0.0046799	0.15638	Apbb1	Ex_L2/3_Enpp2	up	no
-0.993118	2.98074	7.9821	0.0047242	0.157473	Gpr176	Ex_L2/3_Enpp2	down	no
1.10284	2.74081	7.97414	0.00474504	0.157781	Lonrf3	Ex_L2/3_Enpp2	up	no
0.970993	2.89014	7.9493	0.00481059	0.159571	Plagl2	Ex_L2/3_Enpp2	up	no
-1.2646	2.38979	7.93712	0.00484307	0.160257	1700003F12Rik	Ex_L2/3_Enpp2	down	no
1.24578	2.95032	7.92659	0.00487136	0.160621	Serinc2	Ex_L2/3_Enpp2	up	no
-0.443526	5.48405	7.92424	0.00487768	0.160621	4931406C07Rik	Ex_L2/3_Enpp2	down	no
0.753753	3.89101	7.91857	0.00489299	0.160736	Tmem101	Ex_L2/3_Enpp2	up	no
-0.366976	6.77785	7.90486	0.00493021	0.16156	Hs2st1	Ex_L2/3_Enpp2	down	no
0.359467	6.37636	7.89153	0.00496668	0.16156	Lzts3	Ex_L2/3_Enpp2	up	no
-0.37162	6.42311	7.88972	0.00497167	0.16156	Hif1a	Ex_L2/3_Enpp2	down	no
-0.576057	4.6029	7.88858	0.00497479	0.16156	Epb41l5	Ex_L2/3_Enpp2	down	no
-0.605556	4.54056	7.88761	0.00497747	0.16156	Prpf38a	Ex_L2/3_Enpp2	down	no
0.547883	4.72583	7.88024	0.00499778	0.161803	Mfap3	Ex_L2/3_Enpp2	up	no
0.424197	5.97774	7.8681	0.00503145	0.161803	Uqcr11	Ex_L2/3_Enpp2	up	no
0.870478	3.73674	7.86725	0.00503382	0.161803	Nudt17	Ex_L2/3_Enpp2	up	no
0.40675	6.29422	7.86374	0.00504361	0.161803	Rpl41	Ex_L2/3_Enpp2	up	yes
-0.400303	6.5701	7.86344	0.00504444	0.161803	Kdm6a	Ex_L2/3_Enpp2	down	no
-0.373128	7.20286	7.85675	0.00506313	0.16202	Ptpn4	Ex_L2/3_Enpp2	down	yes
-0.352827	7.26817	7.83793	0.00511612	0.162782	Slc16a7	Ex_L2/3_Enpp2	down	no
0.38466	6.3225	7.83738	0.00511767	0.162782	A930015D03Rik	Ex_L2/3_Enpp2	up	no
-1.05849	2.88522	7.83556	0.00512284	0.162782	Gm28043	Ex_L2/3_Enpp2	down	no
0.801958	3.70094	7.82539	0.00515174	0.163318	Rpl37rt	Ex_L2/3_Enpp2	up	no
0.763463	3.9235	7.81116	0.00519247	0.164016	Psph	Ex_L2/3_Enpp2	up	no
0.347215	7.18195	7.80928	0.00519786	0.164016	Spred1	Ex_L2/3_Enpp2	up	no
-0.4495	5.64517	7.80073	0.00522251	0.164412	Lncpint	Ex_L2/3_Enpp2	down	no
1.16025	2.49559	7.78917	0.00525603	0.165086	Wscd1	Ex_L2/3_Enpp2	up	no
-0.334565	11.8625	7.74238	0.00539398	0.169028	mt-Rnr2	Ex_L2/3_Enpp2	down	no
-0.476245	5.23211	7.72823	0.0054364	0.169584	Fap	Ex_L2/3_Enpp2	down	no
0.370602	6.98826	7.72814	0.00543667	0.169584	3110035E14Rik	Ex_L2/3_Enpp2	up	no
0.330656	7.36714	7.71689	0.00547066	0.170254	Brd9	Ex_L2/3_Enpp2	up	no
0.442586	5.97703	7.68725	0.00556124	0.172573	Ndufb2	Ex_L2/3_Enpp2	up	no
0.392504	6.70237	7.68423	0.00557054	0.172573	Supt5	Ex_L2/3_Enpp2	up	no
0.819497	3.42661	7.66652	0.00562549	0.173688	Kctd10	Ex_L2/3_Enpp2	up	no
0.816154	3.71468	7.6644	0.00563209	0.173688	Gm14539	Ex_L2/3_Enpp2	up	no
-0.539594	4.84131	7.65423	0.00566394	0.174275	Gm36975	Ex_L2/3_Enpp2	down	no
0.566852	4.87306	7.64536	0.00569186	0.174562	Ehd3	Ex_L2/3_Enpp2	up	no
0.425934	5.97563	7.64272	0.00570019	0.174562	Selenos	Ex_L2/3_Enpp2	up	no
0.68184	4.73554	7.63906	0.00571178	0.174562	Nptx2	Ex_L2/3_Enpp2	up	no
0.42417	6.96097	7.63114	0.00573691	0.174937	Atxn2l	Ex_L2/3_Enpp2	up	no
0.476407	5.0731	7.60472	0.00582158	0.175344	Srsf9	Ex_L2/3_Enpp2	up	no
-0.321065	7.96338	7.60471	0.0058216	0.175344	Smc5	Ex_L2/3_Enpp2	down	no
0.425663	6.67925	7.60019	0.00583621	0.175344	Vamp2	Ex_L2/3_Enpp2	up	no
-0.313954	7.6942	7.59928	0.00583916	0.175344	Prpf40a	Ex_L2/3_Enpp2	down	no
-0.345798	6.53294	7.59349	0.00585795	0.175344	Ppm1k	Ex_L2/3_Enpp2	down	no
-0.635638	4.26116	7.59326	0.00585868	0.175344	Gm37238	Ex_L2/3_Enpp2	down	no
-0.300781	8.52993	7.59323	0.00585879	0.175344	Cacng3	Ex_L2/3_Enpp2	down	no
-0.347214	8.76035	7.59263	0.00586073	0.175344	Ncam2	Ex_L2/3_Enpp2	down	no
0.863672	3.23496	7.59092	0.0058663	0.175344	Plk3	Ex_L2/3_Enpp2	up	no
-0.902074	3.18133	7.57442	0.00592026	0.176234	Ccdc14	Ex_L2/3_Enpp2	down	no
0.522916	4.82457	7.57318	0.00592433	0.176234	Mast1	Ex_L2/3_Enpp2	up	no
-0.341552	6.86121	7.56996	0.00593493	0.176234	Chfr	Ex_L2/3_Enpp2	down	no
1.28967	2.23074	7.55233	0.00599324	0.177366	S1pr1	Ex_L2/3_Enpp2	up	no
0.884836	3.29435	7.55056	0.00599915	0.177366	Ccdc178	Ex_L2/3_Enpp2	up	no
-0.33425	7.83964	7.53831	0.00604007	0.178136	Fbxl17	Ex_L2/3_Enpp2	down	no
-0.333724	7.38124	7.52775	0.00607557	0.178136	Fnip1	Ex_L2/3_Enpp2	down	no
0.76202	3.66913	7.52543	0.00608341	0.178136	Klf16	Ex_L2/3_Enpp2	up	no
-1.05839	2.69645	7.52102	0.0060983	0.178136	Gm28305	Ex_L2/3_Enpp2	down	no
0.342529	6.90889	7.52036	0.00610056	0.178136	Pld3	Ex_L2/3_Enpp2	up	no
0.433742	5.8111	7.50865	0.00614034	0.178136	Dad1	Ex_L2/3_Enpp2	up	no
-0.341414	6.62121	7.50706	0.00614575	0.178136	Col4a3bp	Ex_L2/3_Enpp2	down	yes
-0.338167	7.91482	7.50577	0.00615017	0.178136	Col19a1	Ex_L2/3_Enpp2	down	no
-0.931952	3.30339	7.5043	0.00615519	0.178136	Gm17971	Ex_L2/3_Enpp2	down	no
-0.316607	9.22745	7.50401	0.00615618	0.178136	Alcam	Ex_L2/3_Enpp2	down	no
0.557039	4.59343	7.49548	0.0061854	0.178556	Dbi	Ex_L2/3_Enpp2	up	no
0.538436	5.24662	7.48331	0.00622735	0.178556	Galnt9	Ex_L2/3_Enpp2	up	no
0.738081	3.9667	7.48237	0.0062306	0.178556	Phlda1	Ex_L2/3_Enpp2	up	no
0.755005	3.60423	7.47798	0.00624583	0.178556	Pik3cd	Ex_L2/3_Enpp2	up	no
0.942214	3.12398	7.47568	0.00625379	0.178556	Dok3	Ex_L2/3_Enpp2	up	no
0.584117	4.4474	7.4628	0.0062987	0.178556	Rab5c	Ex_L2/3_Enpp2	up	no
0.389169	6.4058	7.45566	0.00632372	0.178556	Shank1	Ex_L2/3_Enpp2	up	no
0.376489	6.52221	7.45453	0.00632772	0.178556	Tagln3	Ex_L2/3_Enpp2	up	no
0.915338	3.17161	7.45397	0.00632967	0.178556	Rnf113a2	Ex_L2/3_Enpp2	up	no
1.07605	2.60865	7.4452	0.00636058	0.178556	Pdcd5-ps	Ex_L2/3_Enpp2	up	no
1.04457	2.64031	7.44387	0.00636529	0.178556	4932412D23Rik	Ex_L2/3_Enpp2	up	no
-0.814203	3.41281	7.44031	0.0063779	0.178556	Ldlr	Ex_L2/3_Enpp2	down	no
-0.371911	6.34974	7.43784	0.00638664	0.178556	Sept6	Ex_L2/3_Enpp2	down	no
-0.658787	4.11273	7.43481	0.0063974	0.178556	Kdm4d	Ex_L2/3_Enpp2	down	no
-1.02845	2.64319	7.4348	0.00639743	0.178556	Gm42478	Ex_L2/3_Enpp2	down	no
-0.379246	6.0736	7.43429	0.00639927	0.178556	Rbms1	Ex_L2/3_Enpp2	down	no
-0.450464	5.69075	7.43242	0.00640593	0.178556	Rgs8	Ex_L2/3_Enpp2	down	no
0.595471	4.5816	7.43211	0.006407	0.178556	Casz1	Ex_L2/3_Enpp2	up	no
-0.431357	5.54634	7.42356	0.00643755	0.17904	Cep135	Ex_L2/3_Enpp2	down	no
0.314338	8.00669	7.41314	0.00647492	0.179712	Dnm1	Ex_L2/3_Enpp2	up	no
0.551201	4.51778	7.40491	0.00650462	0.180169	Pabpc4	Ex_L2/3_Enpp2	up	no
-0.314059	9.60852	7.39326	0.00654687	0.180426	Nrcam	Ex_L2/3_Enpp2	down	no
-0.351267	10.5705	7.39259	0.00654931	0.180426	Ralyl	Ex_L2/3_Enpp2	down	no
-0.372036	8.20292	7.3855	0.00657517	0.180426	Hdac9	Ex_L2/3_Enpp2	down	no
-0.416415	5.56847	7.3851	0.00657663	0.180426	Maea	Ex_L2/3_Enpp2	down	no
0.640512	4.17632	7.38411	0.00658025	0.180426	Rnf123	Ex_L2/3_Enpp2	up	no
0.361144	7.18058	7.37749	0.00660452	0.180727	Npas2	Ex_L2/3_Enpp2	up	no
-0.337489	6.85027	7.36635	0.00664558	0.181351	Orc2	Ex_L2/3_Enpp2	down	no
0.723278	3.72482	7.36303	0.00665785	0.181351	Plekha2	Ex_L2/3_Enpp2	up	no
1.27219	2.30114	7.36048	0.00666731	0.181351	Gm13771	Ex_L2/3_Enpp2	up	no
0.680363	4.05397	7.34776	0.00671462	0.182233	Chmp1a	Ex_L2/3_Enpp2	up	no
0.636601	4.2098	7.33676	0.00675585	0.182233	Hectd3	Ex_L2/3_Enpp2	up	no
0.526332	5.19658	7.33099	0.00677759	0.182233	Ndufs6	Ex_L2/3_Enpp2	up	no
-0.360052	6.58552	7.32553	0.00679818	0.182233	Agfg1	Ex_L2/3_Enpp2	down	no
0.965584	2.99397	7.31782	0.0068274	0.182233	Snora57	Ex_L2/3_Enpp2	up	no
1.15361	2.49026	7.31705	0.00683035	0.182233	Ctss	Ex_L2/3_Enpp2	up	no
-0.310445	7.69303	7.31518	0.00683747	0.182233	Rsf1	Ex_L2/3_Enpp2	down	no
0.402751	5.67394	7.31316	0.00684516	0.182233	Rps15a	Ex_L2/3_Enpp2	up	no
0.322798	7.16869	7.31094	0.0068536	0.182233	Igsf9b	Ex_L2/3_Enpp2	up	no
0.397223	5.8769	7.30948	0.00685918	0.182233	Trak1	Ex_L2/3_Enpp2	up	no
0.657034	4.14335	7.30774	0.00686582	0.182233	Rpl39	Ex_L2/3_Enpp2	up	no
-0.370968	6.96822	7.30761	0.00686633	0.182233	Trhde	Ex_L2/3_Enpp2	down	no
0.493815	4.98626	7.30562	0.00687394	0.182233	Psmd8	Ex_L2/3_Enpp2	up	no
1.00378	2.72603	7.28819	0.00694092	0.182638	Gm6204	Ex_L2/3_Enpp2	up	no
-0.327906	6.94837	7.28589	0.00694982	0.182638	Kpna3	Ex_L2/3_Enpp2	down	no
0.595131	4.29679	7.2857	0.00695055	0.182638	Aldh2	Ex_L2/3_Enpp2	up	no
0.534504	4.6089	7.28492	0.00695358	0.182638	Jph3	Ex_L2/3_Enpp2	up	no
0.397513	6.02993	7.28324	0.00696008	0.182638	Lrrtm1	Ex_L2/3_Enpp2	up	no
-0.511758	5.49271	7.27882	0.00697725	0.182638	Gm42583	Ex_L2/3_Enpp2	down	no
-0.394557	6.1189	7.27728	0.00698321	0.182638	Nup98	Ex_L2/3_Enpp2	down	no
0.412874	5.53418	7.26413	0.00703452	0.183627	Gramd4	Ex_L2/3_Enpp2	up	no
0.587003	4.31556	7.25515	0.0070698	0.184059	Wdr1	Ex_L2/3_Enpp2	up	no
0.406048	5.93374	7.25303	0.00707814	0.184059	Etnk2	Ex_L2/3_Enpp2	up	no
0.354815	6.45742	7.24509	0.00710952	0.184221	Efhd2	Ex_L2/3_Enpp2	up	no
-0.36323	6.32853	7.2437	0.00711503	0.184221	Usp8	Ex_L2/3_Enpp2	down	no
0.340532	6.47853	7.2392	0.00713286	0.184221	Cdk5	Ex_L2/3_Enpp2	up	no
-0.318833	9.52491	7.23488	0.00715006	0.184221	Tanc2	Ex_L2/3_Enpp2	down	no
-0.371092	6.39227	7.23437	0.00715211	0.184221	Slc24a4	Ex_L2/3_Enpp2	down	no
-0.295455	8.99466	7.22852	0.00717543	0.184329	Rbm5	Ex_L2/3_Enpp2	down	no
-0.502926	5.6265	7.22443	0.00719182	0.184329	Cdh9	Ex_L2/3_Enpp2	down	no
0.298302	7.82957	7.22148	0.00720363	0.184329	Ptprn	Ex_L2/3_Enpp2	up	no
1.05077	3.00357	7.21833	0.0072163	0.184329	Rpl11	Ex_L2/3_Enpp2	up	no
-0.536318	4.63363	7.2164	0.00722406	0.184329	Chmp1b	Ex_L2/3_Enpp2	down	no
0.318075	6.99637	7.20232	0.00728094	0.185112	Smarca4	Ex_L2/3_Enpp2	up	no
-0.308927	8.88364	7.19929	0.00729326	0.185112	Apc	Ex_L2/3_Enpp2	down	no
0.416314	5.91921	7.19871	0.00729561	0.185112	Prex1	Ex_L2/3_Enpp2	up	yes
-0.355929	11.4524	7.19017	0.00733039	0.185252	Pcdh9	Ex_L2/3_Enpp2	down	no
0.757894	3.71183	7.19002	0.00733102	0.185252	Plpp3	Ex_L2/3_Enpp2	up	no
1.04478	2.74348	7.18731	0.0073421	0.185252	Cox20	Ex_L2/3_Enpp2	up	no
0.521258	4.63878	7.18401	0.00735561	0.185252	Sat1	Ex_L2/3_Enpp2	up	no
-0.989598	2.97497	7.1785	0.00737826	0.185479	4833412K13Rik	Ex_L2/3_Enpp2	down	no
0.903433	3.08497	7.17099	0.0074092	0.185913	Lipg	Ex_L2/3_Enpp2	up	no
0.702886	3.75082	7.16345	0.0074404	0.186163	Grn	Ex_L2/3_Enpp2	up	no
-0.564881	4.29806	7.16197	0.00744652	0.186163	Casp3	Ex_L2/3_Enpp2	down	no
1.24162	2.2677	7.15567	0.00747274	0.186476	Slc9b1	Ex_L2/3_Enpp2	up	no
0.578205	4.4782	7.14608	0.0075128	0.186946	Ssh3	Ex_L2/3_Enpp2	up	no
-0.523138	5.03493	7.14458	0.00751909	0.186946	Jade1	Ex_L2/3_Enpp2	down	no
0.579272	4.69954	7.12762	0.00759056	0.188379	Ccm2	Ex_L2/3_Enpp2	up	no
0.503982	4.99215	7.12431	0.00760456	0.188382	Scyl1	Ex_L2/3_Enpp2	up	no
0.387655	7.15925	7.11705	0.00763542	0.188803	Selenow	Ex_L2/3_Enpp2	up	no
-0.320945	7.74225	7.09881	0.00771352	0.190388	Neto1	Ex_L2/3_Enpp2	down	no
0.4865	5.11616	7.09096	0.00774739	0.1906	Gng13	Ex_L2/3_Enpp2	up	no
0.461749	5.04497	7.09032	0.00775013	0.1906	Vamp1	Ex_L2/3_Enpp2	up	no
0.650836	4.18932	7.08019	0.0077941	0.191236	Lypla2	Ex_L2/3_Enpp2	up	no
0.414004	7.14874	7.07788	0.00780412	0.191236	Ptms	Ex_L2/3_Enpp2	up	no
-0.347452	7.7149	7.06486	0.00786104	0.191618	Rasgef1b	Ex_L2/3_Enpp2	down	no
1.02531	2.68581	7.0647	0.00786176	0.191618	Epb41l4a	Ex_L2/3_Enpp2	up	no
-0.862054	3.25085	7.06235	0.00787208	0.191618	Gm37995	Ex_L2/3_Enpp2	down	no
-0.315887	7.89752	7.06144	0.00787607	0.191618	Usp15	Ex_L2/3_Enpp2	down	no
-0.325519	10.2963	7.05432	0.00790741	0.191864	Ppfia2	Ex_L2/3_Enpp2	down	no
0.363399	7.63292	7.05274	0.00791441	0.191864	Atp6v1e1	Ex_L2/3_Enpp2	up	no
-1.05231	2.5801	7.04933	0.00792951	0.191889	Gm9017	Ex_L2/3_Enpp2	down	no
-0.687515	4.02698	7.03934	0.00797386	0.192555	Ptpn13	Ex_L2/3_Enpp2	down	no
-0.503265	4.88068	7.03675	0.00798537	0.192555	Rsu1	Ex_L2/3_Enpp2	down	no
-0.628758	3.99348	7.02961	0.0080173	0.192918	Med7	Ex_L2/3_Enpp2	down	no
-0.315559	10.7727	7.02588	0.00803399	0.192918	Sorbs2	Ex_L2/3_Enpp2	down	no
0.548962	4.50893	7.02388	0.00804297	0.192918	Uqcrc1	Ex_L2/3_Enpp2	up	no
-0.407516	5.92392	7.01346	0.00808991	0.193462	Zkscan16	Ex_L2/3_Enpp2	down	no
0.492677	5.13928	7.01253	0.00809411	0.193462	Chpf2	Ex_L2/3_Enpp2	up	no
-0.364581	6.29107	7.00734	0.00811763	0.193625	Dhx9	Ex_L2/3_Enpp2	down	no
-0.404289	5.73845	7.00163	0.00814356	0.193625	Cblb	Ex_L2/3_Enpp2	down	no
0.622852	4.59114	6.99818	0.00815928	0.193625	Rpl38	Ex_L2/3_Enpp2	up	no
-0.367717	5.92934	6.99588	0.00816978	0.193625	Pak6	Ex_L2/3_Enpp2	down	no
0.492337	4.97259	6.99536	0.00817213	0.193625	St8sia5	Ex_L2/3_Enpp2	up	no
-0.331828	9.31285	6.98847	0.00820362	0.19369	Stxbp5l	Ex_L2/3_Enpp2	down	no
0.419974	6.01389	6.98774	0.008207	0.19369	Snrnp27	Ex_L2/3_Enpp2	up	no
-0.369553	6.2417	6.98149	0.0082357	0.19369	Zc3h14	Ex_L2/3_Enpp2	down	no
0.544003	4.50971	6.97881	0.00824804	0.19369	Ccnd1	Ex_L2/3_Enpp2	up	no
0.634133	4.18719	6.97803	0.00825164	0.19369	Amer2	Ex_L2/3_Enpp2	up	no
0.295619	7.4832	6.97615	0.00826031	0.19369	Sez6l	Ex_L2/3_Enpp2	up	no
-0.360967	6.49445	6.96504	0.00831173	0.194174	Lnpep	Ex_L2/3_Enpp2	down	no
-0.333082	6.63644	6.96292	0.00832159	0.194174	Mark1	Ex_L2/3_Enpp2	down	no
-0.703696	3.8374	6.95872	0.00834115	0.194174	Mapk7	Ex_L2/3_Enpp2	down	no
1.01671	2.63837	6.95751	0.00834683	0.194174	Itga11	Ex_L2/3_Enpp2	up	no
-0.411641	5.71401	6.95633	0.00835232	0.194174	Daglb	Ex_L2/3_Enpp2	down	no
-0.400137	5.5725	6.94346	0.00841263	0.194488	Ngly1	Ex_L2/3_Enpp2	down	no
-0.341082	6.79511	6.9432	0.00841386	0.194488	Tulp4	Ex_L2/3_Enpp2	down	no
-0.370625	6.35084	6.94126	0.00842296	0.194488	Csnk1g3	Ex_L2/3_Enpp2	down	no
0.696487	3.73355	6.94015	0.0084282	0.194488	Gm5881	Ex_L2/3_Enpp2	up	no
0.44369	5.76632	6.93506	0.00845222	0.194488	Mif	Ex_L2/3_Enpp2	up	no
-0.295088	8.18114	6.92974	0.0084774	0.194488	Arhgap21	Ex_L2/3_Enpp2	down	no
0.426495	5.53552	6.92674	0.00849166	0.194488	Asphd2	Ex_L2/3_Enpp2	up	no
-0.882726	3.40696	6.92547	0.00849766	0.194488	Gm45265	Ex_L2/3_Enpp2	down	no
0.33503	6.63881	6.92265	0.00851106	0.194488	Msl1	Ex_L2/3_Enpp2	up	no
0.351496	6.23831	6.92214	0.00851349	0.194488	Adgrb2	Ex_L2/3_Enpp2	up	no
0.597034	4.37127	6.92012	0.00852314	0.194488	Fasn	Ex_L2/3_Enpp2	up	no
0.976074	2.86547	6.91314	0.00855646	0.194921	RP23-123D6.12	Ex_L2/3_Enpp2	up	no
-0.36747	6.75882	6.9053	0.00859408	0.195451	Pde7a	Ex_L2/3_Enpp2	down	no
0.796679	3.36864	6.89674	0.00863531	0.19606	Ppdpf	Ex_L2/3_Enpp2	up	no
-0.330096	9.83622	6.89357	0.00865062	0.196081	Brinp1	Ex_L2/3_Enpp2	down	no
-0.326767	6.77164	6.89013	0.00866728	0.196132	Pcca	Ex_L2/3_Enpp2	down	no
-0.919712	3.1856	6.88291	0.00870238	0.196599	Elf1	Ex_L2/3_Enpp2	down	no
-0.326706	8.33524	6.87856	0.00872357	0.19675	Nyap2	Ex_L2/3_Enpp2	down	no
-0.37794	5.94575	6.87131	0.00875905	0.197018	Yy1	Ex_L2/3_Enpp2	down	yes
0.852859	3.46039	6.87022	0.0087644	0.197018	Gm11966	Ex_L2/3_Enpp2	up	no
-0.344288	8.78974	6.85814	0.00882383	0.198027	Gm20754	Ex_L2/3_Enpp2	down	no
-0.764973	7.68711	22.2576	2.38e-06	0.0222978	Cdh9	Ex_L2/3_Ndst4	down	no
-0.959646	6.17926	21.6948	3.2e-06	0.0222978	Smc2	Ex_L2/3_Ndst4	down	no
-0.694175	9.39689	19.6706	9.2e-06	0.0427863	Unc5c	Ex_L2/3_Ndst4	down	no
-1.15622	5.20089	17.3602	3.09e-05	0.09089	Trdn	Ex_L2/3_Ndst4	down	no
-0.598587	9.96268	17.171	3.42e-05	0.09089	Ncam2	Ex_L2/3_Ndst4	down	no
0.720049	7.17988	16.9151	3.91e-05	0.09089	Dynll1	Ex_L2/3_Ndst4	up	no
-0.598204	7.82558	15.3978	8.71e-05	0.157142	Cdh8	Ex_L2/3_Ndst4	down	no
-0.896589	5.81698	15.2978	9.18e-05	0.157142	Lman1	Ex_L2/3_Ndst4	down	no
2.08125	3.71577	15.1109	0.000101375	0.157142	Ttr	Ex_L2/3_Ndst4	up	no
-1.24977	4.73221	14.7134	0.000125153	0.174601	4930430F08Rik	Ex_L2/3_Ndst4	down	no
-0.628822	7.50407	14.2887	0.0001568	0.198865	Cadps2	Ex_L2/3_Ndst4	down	no
0.830321	8.20364	48.1267	4e-12	5.15e-08	Mical2	Ex_L4	up	no
-0.868713	6.9361	33.5344	7e-09	4.51e-05	Lama4	Ex_L4	down	no
-0.629352	8.52714	27.2342	1.8e-07	0.00077421	Adcy8	Ex_L4	down	no
2.14974	3.64008	25.6505	4.09e-07	0.00131818	Ttr	Ex_L4	up	no
-0.690444	9.26651	24.9255	5.96e-07	0.00153572	Prr16	Ex_L4	down	no
-0.542878	8.04066	21	4.59e-06	0.00855695	Slit2	Ex_L4	down	no
-0.627559	6.95407	20.977	4.65e-06	0.00855695	Gm20752	Ex_L4	down	no
0.850021	5.628	20.466	6.07e-06	0.009777	Sgsm1	Ex_L4	up	no
0.831642	5.84476	20.0933	7.38e-06	0.0105598	Wwc1	Ex_L4	up	no
-0.510947	9.27024	19.7607	8.78e-06	0.0113101	Astn2	Ex_L4	down	no
-1.41234	3.91264	19.1701	1.2e-05	0.0140075	Gfpt2	Ex_L4	down	no
-0.964563	5.07274	18.8853	1.39e-05	0.0149067	Abi3bp	Ex_L4	down	no
-0.535722	7.99358	18.5662	1.64e-05	0.0162668	Dcx	Ex_L4	down	no
0.827087	5.63351	18.1626	2.03e-05	0.0177991	Prrt1	Ex_L4	up	no
1.01379	4.72253	18.122	2.07e-05	0.0177991	Adra1b	Ex_L4	up	no
0.53611	7.51667	17.9292	2.29e-05	0.0180138	Scube1	Ex_L4	up	no
-0.524401	7.31457	17.8067	2.45e-05	0.0180138	Usp2	Ex_L4	down	no
0.90686	5.0224	17.6955	2.59e-05	0.0180138	B4galnt1	Ex_L4	up	no
0.750695	5.82683	17.6493	2.66e-05	0.0180138	Synj2	Ex_L4	up	no
-0.52709	8.43352	17.5124	2.85e-05	0.0183911	Hecw2	Ex_L4	down	no
-0.569722	8.61084	17.3469	3.11e-05	0.0191085	Kcnj3	Ex_L4	down	no
-0.48866	8.12503	16.9819	3.77e-05	0.0221036	Gpcpd1	Ex_L4	down	no
0.94589	5.05824	16.8123	4.13e-05	0.0226343	Cartpt	Ex_L4	up	no
1.80541	4.4603	16.7718	4.22e-05	0.0226343	RP24-498F21.1	Ex_L4	up	no
0.697629	6.05763	16.6887	4.4e-05	0.0227012	Vgf	Ex_L4	up	no
-0.622015	6.25696	16.5553	4.73e-05	0.0234189	Nln	Ex_L4	down	no
-0.485188	8.2222	16.4162	5.08e-05	0.0242686	Adam23	Ex_L4	down	no
-0.582433	6.46695	16.3118	5.37e-05	0.0247261	Jph1	Ex_L4	down	no
0.865764	5.08936	16.2267	5.62e-05	0.0249713	Atp5g1	Ex_L4	up	no
1.57289	3.75197	15.9942	6.35e-05	0.0272912	Car5a	Ex_L4	up	no
0.699023	5.89969	15.5018	8.24e-05	0.0342621	Tln1	Ex_L4	up	no
0.534338	8.85576	15.1843	9.75e-05	0.0392658	Pde10a	Ex_L4	up	no
0.566085	7.40076	14.8032	0.00011933	0.0465966	Neurod6	Ex_L4	up	no
-0.725343	5.43569	14.5934	0.000133377	0.0480176	Gm43320	Ex_L4	down	no
0.596423	6.27915	14.5123	0.000139244	0.0480176	Uqcr10	Ex_L4	up	no
1.08015	4.25762	14.5031	0.00013993	0.0480176	Cbln4	Ex_L4	up	no
-0.441096	7.97551	14.4656	0.000142741	0.0480176	Cux1	Ex_L4	down	no
-1.39993	3.42151	14.4587	0.000143264	0.0480176	Slc40a1	Ex_L4	down	no
-1.0818	4.11276	14.4318	0.000145327	0.0480176	Phf7	Ex_L4	down	no
0.968669	5.10495	14.2597	0.000159241	0.0512996	Rps19	Ex_L4	up	no
-0.804209	5.23101	14.1632	0.000167614	0.0526799	Gm42771	Ex_L4	down	no
-0.450442	8.38902	13.564	0.00023057	0.0700225	Nell1	Ex_L4	down	no
-0.585122	6.17637	13.539	0.000233662	0.0700225	Erlin1	Ex_L4	down	no
-0.53419	6.44158	13.4128	0.000249917	0.0731916	Nectin3	Ex_L4	down	no
0.79703	4.95507	13.2042	0.000279319	0.075893	Per2	Ex_L4	up	no
-0.545154	6.96132	13.1893	0.000281552	0.075893	Tox	Ex_L4	down	no
0.757012	5.09334	13.157	0.000286452	0.075893	Tubb4b	Ex_L4	up	no
0.547699	6.2608	13.1481	0.000287815	0.075893	Rnf165	Ex_L4	up	no
-0.416252	10.4178	13.131	0.000290456	0.075893	Cnksr2	Ex_L4	down	no
-0.495685	7.08708	13.1052	0.000294478	0.075893	Fmr1	Ex_L4	down	no
-1.42091	3.25339	13.0346	0.000305788	0.0766028	Gm43336	Ex_L4	down	no
-0.464842	7.49729	12.9934	0.000312591	0.0766028	Micu3	Ex_L4	down	no
-0.813513	4.91635	12.9718	0.000316222	0.0766028	Ptpn21	Ex_L4	down	no
0.485851	7.6472	12.9293	0.000323482	0.0766028	Lingo1	Ex_L4	up	no
-0.464878	7.07781	12.9093	0.000326956	0.0766028	Tnks2	Ex_L4	down	no
-0.509664	6.83115	12.8025	0.000346152	0.0796521	Plxdc2	Ex_L4	down	no
-0.471805	10.3463	12.5594	0.000394214	0.08912	Gm28928	Ex_L4	down	no
0.542697	6.91617	12.4641	0.000414851	0.0921684	Ccl27a	Ex_L4	up	no
0.511042	6.55323	12.3999	0.000429346	0.093772	Fam65b	Ex_L4	up	no
0.794956	4.87429	12.2726	0.000459653	0.0987182	Rpl23	Ex_L4	up	no
-0.45077	7.21528	12.2263	0.000471194	0.0995377	Rev3l	Ex_L4	down	no
0.514961	7.20714	12.1725	0.000484991	0.1008	Selenow	Ex_L4	up	no
-0.397008	9.46331	12.0592	0.000515385	0.105417	Unc5d	Ex_L4	down	no
-0.733646	5.3145	12.0277	0.000524155	0.105535	A230004M16Rik	Ex_L4	down	no
-0.445316	7.28353	11.9012	0.000560975	0.109444	Kif2a	Ex_L4	down	no
-0.42279	8.60977	11.8919	0.000563781	0.109444	Arhgap20	Ex_L4	down	no
-0.435384	7.40907	11.8471	0.000577515	0.109444	Orc2	Ex_L4	down	no
-0.56117	5.84962	11.847	0.000577539	0.109444	Lgi2	Ex_L4	down	no
0.58072	5.88291	11.799	0.000592628	0.110675	Ei24	Ex_L4	up	no
-0.519091	6.60071	11.6727	0.000634229	0.115685	Gmds	Ex_L4	down	no
-0.498935	6.53149	11.6634	0.000637409	0.115685	Rras2	Ex_L4	down	no
-0.952269	4.22727	11.5795	0.000666832	0.116329	Znrf2	Ex_L4	down	no
1.32718	3.28327	11.5582	0.000674509	0.116329	Alpk1	Ex_L4	up	no
0.842482	4.67414	11.5544	0.000675905	0.116329	Bax	Ex_L4	up	no
-0.571707	5.73988	11.5348	0.000683069	0.116329	Cyp7b1	Ex_L4	down	no
-0.592365	5.65169	11.5213	0.000688016	0.116329	D1Ertd622e	Ex_L4	down	no
0.617656	5.98819	11.5022	0.000695123	0.116329	Vav3	Ex_L4	up	no
0.717379	4.99526	11.4546	0.000713175	0.11782	Tprgl	Ex_L4	up	no
-1.57951	2.84919	11.4165	0.000727936	0.118737	Gm37633	Ex_L4	down	no
-0.44785	7.29784	11.2794	0.000783702	0.125343	Rbms1	Ex_L4	down	no
-0.515718	6.78098	11.2695	0.000787894	0.125343	Gm45062	Ex_L4	down	no
-0.87678	4.33682	11.2066	0.000815061	0.128084	E230020A03Rik	Ex_L4	down	no
-0.589798	5.92111	11.0956	0.000865319	0.134343	Dbp	Ex_L4	down	no
1.87524	2.62128	11.0409	0.000891234	0.136431	Gm16754	Ex_L4	up	no
-0.387078	10.1912	11.0229	0.000899939	0.136431	Brinp3	Ex_L4	down	no
0.844013	4.44013	10.9614	0.000930298	0.137486	Rrp1b	Ex_L4	up	no
0.543286	6.24979	10.9545	0.000933788	0.137486	Echdc2	Ex_L4	up	no
-0.899911	4.37406	10.9286	0.00094691	0.137486	Ikzf2	Ex_L4	down	no
-0.365841	8.67892	10.9216	0.000950473	0.137486	Ano3	Ex_L4	down	no
-1.00588	3.9138	10.8935	0.000965036	0.137486	Gm44021	Ex_L4	down	no
0.474135	6.46846	10.869	0.000977855	0.137486	Kcnip2	Ex_L4	up	no
-0.430024	7.66454	10.8567	0.000984408	0.137486	5730522E02Rik	Ex_L4	down	no
0.876127	4.45022	10.842	0.000992251	0.137486	Klf10	Ex_L4	up	no
0.378402	8.25405	10.8145	0.00100706	0.138053	Cap2	Ex_L4	up	no
1.64552	2.75551	10.6736	0.00108677	0.146174	Slc39a12	Ex_L4	up	no
-0.809058	4.59489	10.6698	0.00108899	0.146174	Optn	Ex_L4	down	no
0.380759	8.11008	10.5451	0.00116497	0.154761	Dnajc21	Ex_L4	up	no
0.849037	4.35249	10.5175	0.0011825	0.155486	Tbc1d2	Ex_L4	up	no
-0.420302	8.45362	10.3948	0.0012637	0.164486	Diaph2	Ex_L4	down	no
1.64629	2.76931	10.3255	0.00131206	0.169072	Gm27441	Ex_L4	up	no
-0.804767	4.71236	10.2705	0.00135173	0.169665	Scn4b	Ex_L4	down	no
-0.380619	8.21996	10.2638	0.00135664	0.169665	Rap1gds1	Ex_L4	down	no
-1.05885	3.87678	10.2125	0.00139489	0.169665	Gm43753	Ex_L4	down	no
0.519087	5.98272	10.2114	0.00139573	0.169665	Adgrb2	Ex_L4	up	no
-0.366774	12.055	10.1886	0.00141311	0.169665	mt-Rnr2	Ex_L4	down	no
-0.412819	7.42981	10.1584	0.00143647	0.169665	Dopey1	Ex_L4	down	no
0.395083	7.48149	10.154	0.00143988	0.169665	Map3k5	Ex_L4	up	no
-0.397403	7.45527	10.1465	0.00144579	0.169665	Zfc3h1	Ex_L4	down	no
-0.431175	7.02442	10.131	0.001458	0.169665	Chl1	Ex_L4	down	no
-0.424022	7.70788	10.095	0.0014867	0.169665	Slc9a9	Ex_L4	down	no
0.422243	7.99719	10.081	0.00149802	0.169665	Mir124a-1hg	Ex_L4	up	no
0.453292	7.04212	10.0712	0.00150607	0.169665	Lamp5	Ex_L4	up	no
-0.436028	7.50854	10.0601	0.00151517	0.169665	Mkx	Ex_L4	down	no
-0.536382	5.86531	10.0497	0.0015237	0.169665	Mta3	Ex_L4	down	no
0.943257	4.01545	10.0466	0.00152627	0.169665	Gm13830	Ex_L4	up	no
-0.377476	10.2866	10.0342	0.0015366	0.169665	Brinp1	Ex_L4	down	no
0.419587	6.94735	10.0102	0.00155674	0.169665	Extl3	Ex_L4	up	no
-0.408084	6.99814	10.0079	0.00155871	0.169665	Vstm2a	Ex_L4	down	no
-0.462386	6.59861	9.9806	0.00158198	0.169665	Gm29514	Ex_L4	down	no
-0.646733	5.08834	9.97141	0.0015899	0.169665	Vps26a	Ex_L4	down	no
-0.537066	6.04886	9.96688	0.00159381	0.169665	Zfp804a	Ex_L4	down	no
0.712275	4.84492	9.91162	0.00164238	0.169665	Etv5	Ex_L4	up	no
1.61918	2.69544	9.90956	0.00164422	0.169665	Tysnd1	Ex_L4	up	no
1.47581	2.91054	9.89107	0.00166083	0.169665	Gm26704	Ex_L4	up	no
-0.40375	8.20727	9.86499	0.00168453	0.169665	Sgcd	Ex_L4	down	yes
0.709921	5.18238	9.85353	0.00169506	0.169665	Per1	Ex_L4	up	no
0.486933	6.24721	9.85298	0.00169557	0.169665	Atp6ap1	Ex_L4	up	no
-0.384563	8.47569	9.85146	0.00169697	0.169665	Phip	Ex_L4	down	no
-0.517373	5.9609	9.84981	0.00169849	0.169665	Rad51ap2	Ex_L4	down	no
-0.542712	6.01397	9.81451	0.0017314	0.171622	Atad2	Ex_L4	down	no
0.396987	7.53305	9.70519	0.00183748	0.175654	Rph3a	Ex_L4	up	no
-0.360015	10.24	9.69825	0.00184443	0.175654	Galntl6	Ex_L4	down	no
0.758695	4.82207	9.68664	0.00185612	0.175654	S100b	Ex_L4	up	no
0.432745	7.16778	9.68188	0.00186094	0.175654	Sncb	Ex_L4	up	no
0.581436	5.65145	9.67647	0.00186643	0.175654	Trak1	Ex_L4	up	no
-0.405495	8.67555	9.67349	0.00186946	0.175654	Kcnh5	Ex_L4	down	no
0.441111	6.49355	9.66329	0.00187986	0.175654	Srebf2	Ex_L4	up	no
-0.375606	7.64151	9.65978	0.00188347	0.175654	Ckap5	Ex_L4	down	no
1.50241	2.89219	9.64879	0.00189477	0.175654	Wrap53	Ex_L4	up	no
-0.448764	6.3837	9.60204	0.00194361	0.178896	Mios	Ex_L4	down	no
0.786272	4.42855	9.54737	0.00200236	0.180307	Ifnar2	Ex_L4	up	no
0.371678	7.89587	9.54611	0.00200373	0.180307	Cx3cl1	Ex_L4	up	no
1.57406	2.67459	9.53363	0.0020174	0.180307	4933427D06Rik	Ex_L4	up	no
0.52669	6.12356	9.52398	0.00202804	0.180307	Enc1	Ex_L4	up	no
-0.403904	7.58605	9.51528	0.00203768	0.180307	Fam135a	Ex_L4	down	no
0.621291	5.28124	9.4982	0.00205673	0.180307	Actr8	Ex_L4	up	no
0.678785	4.99349	9.49806	0.00205689	0.180307	Arhgdia	Ex_L4	up	no
0.809172	4.55629	9.46755	0.00209139	0.180916	Abracl	Ex_L4	up	no
-0.833349	4.36932	9.46708	0.00209192	0.180916	Gm45884	Ex_L4	down	no
0.705866	5.31078	9.4413	0.00212153	0.182254	Gpr162	Ex_L4	up	no
-0.546114	5.6427	9.42812	0.00213683	0.182352	Bsdc1	Ex_L4	down	no
0.45112	7.13221	9.40754	0.00216095	0.183198	Cep112	Ex_L4	up	no
0.42564	7.03062	9.37735	0.00219683	0.184685	Npas2	Ex_L4	up	no
-0.486554	6.1034	9.36629	0.00221012	0.184685	RP24-260O23.1	Ex_L4	down	no
0.410482	6.85301	9.34321	0.00223813	0.184685	Unc13a	Ex_L4	up	no
-0.374215	8.3404	9.3353	0.00224781	0.184685	Arap2	Ex_L4	down	no
-0.605384	5.48488	9.33339	0.00225015	0.184685	Fancm	Ex_L4	down	no
-0.476469	6.33109	9.30526	0.00228496	0.186355	Arhgap42	Ex_L4	down	no
1.13239	3.8184	9.27866	0.00231839	0.187042	Slc5a6	Ex_L4	up	no
-0.359842	8.42856	9.27548	0.00232242	0.187042	Ppm1l	Ex_L4	down	no
1.12488	3.53573	9.22292	0.00239004	0.189558	Plk3	Ex_L4	up	no
0.660243	4.96709	9.22061	0.00239306	0.189558	Glod4	Ex_L4	up	no
1.03041	3.81294	9.20776	0.00240991	0.189558	Trdn	Ex_L4	up	no
1.09752	3.46081	9.2058	0.0024125	0.189558	D030028A08Rik	Ex_L4	up	no
-1.44331	2.73328	9.18907	0.00243465	0.190139	Dsg2	Ex_L4	down	no
-0.371503	10.992	9.17178	0.00245775	0.190409	Negr1	Ex_L4	down	no
-0.815742	4.47014	9.15552	0.00247969	0.190409	AY036118	Ex_L4	down	no
0.534554	5.86341	9.1525	0.00248378	0.190409	Rps24	Ex_L4	up	no
-0.543155	5.65433	9.13666	0.00250538	0.190409	Pkib	Ex_L4	down	no
1.31471	3.01364	9.13184	0.00251199	0.190409	Klf17	Ex_L4	up	no
0.682551	4.83348	9.10759	0.0025455	0.191821	St8sia5	Ex_L4	up	no
-0.804513	4.46055	9.07159	0.00259611	0.194436	Rgs9	Ex_L4	down	no
-0.418381	6.78548	9.0484	0.00262924	0.194436	Sacs	Ex_L4	down	yes
0.433025	6.6254	9.04348	0.00263633	0.194436	Rnf187	Ex_L4	up	no
-0.348629	9.10009	9.04055	0.00264056	0.194436	March1	Ex_L4	down	no
3.10576	3.73037	22.1107	2.57e-06	0.0382352	Ttr	Ex_L5	up	no
0.77901	7.16283	19.6582	9.26e-06	0.0430581	Atxn2l	Ex_L5	up	no
0.679649	7.90547	19.2747	1.13e-05	0.0430581	Ptprn	Ex_L5	up	no
-1.44206	4.97593	19.0511	1.27e-05	0.0430581	Zhx1	Ex_L5	down	no
-0.646617	8.22909	18.8033	1.45e-05	0.0430581	Kcnj3	Ex_L5	down	no
3.14609	3.49118	17.7225	2.56e-05	0.0617147	Gm9573	Ex_L5	up	no
1.14223	5.60227	17.4771	2.91e-05	0.0617147	Mt3	Ex_L5	up	no
4.7615	2.93771	15.9922	6.36e-05	0.108148	Dthd1	Ex_L5	up	no
1.24569	5.19429	15.8253	6.95e-05	0.108148	Ndrg2	Ex_L5	up	no
2.81184	3.51843	15.7367	7.28e-05	0.108148	Meis1	Ex_L5	up	no
1.10741	5.47359	15.4521	8.46e-05	0.11429	2410006H16Rik	Ex_L5	up	no
0.944374	5.89043	14.9465	0.0001106	0.124996	1700016P03Rik	Ex_L5	up	no
1.41589	4.79122	14.9433	0.000110789	0.124996	Snord104	Ex_L5	up	no
4.70169	2.88386	14.6543	0.000129137	0.124996	Gm37760	Ex_L5	up	no
-0.515528	9.52891	14.6209	0.000131446	0.124996	Hs6st3	Ex_L5	down	no
0.885945	6.0553	14.576	0.000134622	0.124996	D630045J12Rik	Ex_L5	up	no
0.874342	6.0889	14.2858	0.000157045	0.137239	Dok5	Ex_L5	up	no
0.801888	6.34487	14.1375	0.000169926	0.13825	Sh2d5	Ex_L5	up	no
-0.482601	11.0786	13.8983	0.000192969	0.13825	Lsamp	Ex_L5	down	no
2.02797	3.88763	13.7719	0.000206399	0.13825	Tspear	Ex_L5	up	no
-0.690979	6.80726	13.738	0.000210164	0.13825	Dnajc13	Ex_L5	down	yes
1.0661	5.43012	13.7234	0.000211797	0.13825	Helb	Ex_L5	up	no
-2.48123	3.39595	13.6903	0.000215564	0.13825	C130060C02Rik	Ex_L5	down	no
1.2434	4.99095	13.6237	0.000223344	0.13825	Acaa1a	Ex_L5	up	no
1.54912	4.4731	13.476	0.000241632	0.139651	Slc13a3	Ex_L5	up	no
1.33408	4.78873	13.4546	0.000244408	0.139651	H2-T22	Ex_L5	up	no
3.36662	3.11652	13.2398	0.000274062	0.150795	Gm6444	Ex_L5	up	no
-0.487073	9.6112	13.1488	0.000287702	0.152647	Unc5c	Ex_L5	down	no
0.710766	6.59478	12.8958	0.000329317	0.168701	Ankrd10	Ex_L5	up	no
0.51534	8.51238	12.7706	0.000352102	0.174361	Mical2	Ex_L5	up	no
-1.79182	3.91427	12.6144	0.000382779	0.18165	Alkbh4	Ex_L5	down	no
-0.45939	11.0731	12.5734	0.000391276	0.18165	Pcdh9	Ex_L5	down	no
-0.546661	7.84346	12.4639	0.000414887	0.186775	Grm3	Ex_L5	down	no
0.681629	8.06524	26.9185	2.12e-07	0.00290162	Mical2	Ex_L5/6	up	no
1.50075	3.94635	22.1712	2.49e-06	0.0151567	Car5a	Ex_L5/6	up	no
0.735071	6.16446	21.6189	3.33e-06	0.0151567	Sgsm1	Ex_L5/6	up	no
-0.747506	5.94748	20.5171	5.91e-06	0.0202021	Rras2	Ex_L5/6	down	no
0.729158	5.97393	19.728	8.93e-06	0.0244152	Asap2	Ex_L5/6	up	no
0.786728	5.54906	19.1139	1.23e-05	0.0255237	Prrt1	Ex_L5/6	up	no
0.627783	6.71382	18.9993	1.31e-05	0.0255237	Galnt9	Ex_L5/6	up	no
0.972961	5.21959	18.746	1.49e-05	0.0255237	Nr4a1	Ex_L5/6	up	no
2.4744	2.47403	17.2145	3.34e-05	0.0507246	Asap3	Ex_L5/6	up	no
1.26648	3.95754	16.795	4.16e-05	0.056939	Gm9833	Ex_L5/6	up	no
-0.997531	4.61504	15.7076	7.39e-05	0.0895484	Gm11149	Ex_L5/6	down	no
0.64656	5.88997	15.5919	7.86e-05	0.0895484	Lmtk3	Ex_L5/6	up	no
-0.49223	8.71671	15.1171	0.000101046	0.0990692	Atp11b	Ex_L5/6	down	no
0.756387	5.27195	15.1097	0.000101438	0.0990692	Arhgdia	Ex_L5/6	up	no
-0.571703	7.56365	14.6692	0.00012812	0.109584	Ptprr	Ex_L5/6	down	no
1.01399	4.39402	14.6676	0.000128234	0.109584	Atp13a5	Ex_L5/6	up	no
0.767166	5.23686	14.3654	0.000150544	0.121082	Shc3	Ex_L5/6	up	no
-0.523585	6.88144	14.2199	0.000162644	0.123547	Sorbs2os	Ex_L5/6	down	no
0.586258	6.3119	14.1093	0.000172488	0.124128	Adgrb2	Ex_L5/6	up	no
0.972929	4.36929	13.8939	0.00019343	0.132238	Serinc2	Ex_L5/6	up	no
-0.560274	6.49122	13.7236	0.000211773	0.135376	Zfp654	Ex_L5/6	down	no
0.620277	5.99252	13.5652	0.000230415	0.135376	Camkk1	Ex_L5/6	up	no
1.71248	2.87626	13.4104	0.000250229	0.135376	Gm44398	Ex_L5/6	up	no
0.736428	5.48415	13.3397	0.000259841	0.135376	Gng13	Ex_L5/6	up	no
0.783267	5.57725	13.1656	0.000285132	0.135376	Mt3	Ex_L5/6	up	no
-0.727646	7.13616	13.1212	0.000291969	0.135376	Prr16	Ex_L5/6	down	no
0.949776	4.34907	13.0319	0.000306234	0.135376	Ubash3b	Ex_L5/6	up	no
0.695039	5.32361	12.9669	0.000317049	0.135376	Tgif2-ps1	Ex_L5/6	up	no
0.77379	5.10847	12.917	0.000325619	0.135376	Fbxw5	Ex_L5/6	up	no
-0.547923	6.65422	12.9097	0.000326888	0.135376	Etv1	Ex_L5/6	down	no
-0.503975	6.84161	12.8956	0.000329349	0.135376	Hs3st5	Ex_L5/6	down	no
1.23354	3.78568	12.8616	0.000335388	0.135376	Rab39	Ex_L5/6	up	no
0.583436	5.91236	12.6938	0.000366872	0.135376	Nxf1	Ex_L5/6	up	no
-0.458224	7.92146	12.6586	0.000373846	0.135376	Arap2	Ex_L5/6	down	no
-0.509045	6.4162	12.6463	0.000376319	0.135376	Agk	Ex_L5/6	down	no
-0.54961	6.87431	12.6372	0.000378143	0.135376	Cntn6	Ex_L5/6	down	no
0.518621	6.68824	12.6162	0.000382418	0.135376	Wwc1	Ex_L5/6	up	no
0.52008	6.67754	12.6122	0.000383237	0.135376	Nptx1	Ex_L5/6	up	no
0.497874	6.9072	12.5981	0.000386139	0.135376	Gm3764	Ex_L5/6	up	no
-0.574208	6.46256	12.4493	0.000418153	0.139216	Wls	Ex_L5/6	down	no
-0.50176	8.44992	12.3995	0.000429446	0.139216	Dok6	Ex_L5/6	down	no
-0.51029	6.96637	12.3931	0.000430915	0.139216	Adcy8	Ex_L5/6	down	no
-0.465049	9.20939	12.3542	0.000440001	0.139216	Zfp804b	Ex_L5/6	down	no
0.532256	6.39043	12.2914	0.000455041	0.139216	Atp6ap1	Ex_L5/6	up	no
-0.453824	7.39923	12.2786	0.000458181	0.139216	Kif2a	Ex_L5/6	down	no
1.22859	3.46824	12.0646	0.000513872	0.150889	Rad51c	Ex_L5/6	up	no
0.522532	7.31453	12.0473	0.00051867	0.150889	Ptms	Ex_L5/6	up	no
0.584322	6.05306	11.8905	0.000564223	0.158708	Rpl32	Ex_L5/6	up	no
1.73211	2.71303	11.8387	0.000580116	0.158708	Gm13771	Ex_L5/6	up	no
0.97662	4.39743	11.8379	0.00058037	0.158708	Gm11223	Ex_L5/6	up	no
0.497328	6.52989	11.6983	0.000625563	0.163483	Ankrd10	Ex_L5/6	up	no
1.29446	3.45164	11.6962	0.000626271	0.163483	Gm4149	Ex_L5/6	up	no
-0.427179	10.0761	11.6712	0.000634739	0.163483	Cnksr2	Ex_L5/6	down	no
-0.432295	8.04588	11.6395	0.000645657	0.163483	Hecw2	Ex_L5/6	down	no
0.681936	5.31181	11.5691	0.000670559	0.166701	Cdk9	Ex_L5/6	up	no
-1.09586	3.77332	11.5207	0.000688241	0.168041	Prps2	Ex_L5/6	down	no
0.859256	4.96395	11.4691	0.000707644	0.168496	Casz1	Ex_L5/6	up	no
1.05819	3.9042	11.4322	0.000721806	0.168496	Sh3pxd2b	Ex_L5/6	up	no
-0.567957	5.96789	11.4089	0.000730919	0.168496	Gm45062	Ex_L5/6	down	no
-0.47365	7.55687	11.3875	0.000739396	0.168496	Hdac9	Ex_L5/6	down	no
0.771033	4.88509	11.3136	0.000769404	0.168529	Ddx18	Ex_L5/6	up	no
-0.454445	7.58096	11.2991	0.000775439	0.168529	Sgcd	Ex_L5/6	down	yes
0.638128	5.68791	11.2965	0.000776519	0.168529	Dtx3	Ex_L5/6	up	no
1.05297	3.83199	11.2358	0.000802362	0.171304	Ybey	Ex_L5/6	up	no
-0.472157	8.26329	11.2026	0.000816834	0.171304	Kcnj3	Ex_L5/6	down	no
0.815625	4.67841	11.1311	0.000848928	0.171304	Paqr4	Ex_L5/6	up	no
-0.475603	7.52154	11.1159	0.000855899	0.171304	Cdh8	Ex_L5/6	down	no
0.521465	6.57539	11.1036	0.000861596	0.171304	Nnat	Ex_L5/6	up	no
0.951267	4.16432	11.0974	0.000864474	0.171304	5430416N02Rik	Ex_L5/6	up	no
1.71704	2.68481	11.0101	0.000906184	0.176046	Ticam2	Ex_L5/6	up	no
0.570562	5.9771	10.9531	0.000934475	0.176046	Dbn1	Ex_L5/6	up	no
0.656371	5.46073	10.9508	0.000935645	0.176046	Cnih2	Ex_L5/6	up	no
0.495372	6.54662	10.9246	0.000948967	0.176046	Slc7a4	Ex_L5/6	up	no
-0.966644	4.03251	10.9171	0.000952781	0.176046	Yes1	Ex_L5/6	down	no
-0.776775	4.70867	10.7948	0.00101784	0.182665	Lama4	Ex_L5/6	down	no
0.526106	6.13576	10.7791	0.0010265	0.182665	Usmg5	Ex_L5/6	up	no
0.593276	5.54835	10.7685	0.00103243	0.182665	Blnk	Ex_L5/6	up	no
-0.46821	7.8597	10.7413	0.00104772	0.182665	Slc35f4	Ex_L5/6	down	no
1.34489	3.14616	10.7015	0.00107047	0.182665	Gstt2	Ex_L5/6	up	no
0.606345	5.74515	10.6884	0.00107811	0.182665	Cpne7	Ex_L5/6	up	no
1.01946	3.86872	10.6815	0.00108212	0.182665	Egfl7	Ex_L5/6	up	no
-1.56219	2.83331	10.5606	0.00115521	0.191328	Gm26601	Ex_L5/6	down	no
1.01364	3.90626	10.5473	0.00116358	0.191328	Tomm5	Ex_L5/6	up	no
0.43743	7.52338	10.5286	0.00117542	0.191328	Celf5	Ex_L5/6	up	no
-0.395658	8.36315	10.4386	0.00123409	0.198515	Gabrb2	Ex_L5/6	down	no
-0.776876	6.13902	21.8768	2.91e-06	0.0374201	Zkscan16	Ex_L6	down	no
0.558848	7.74995	20.3932	6.31e-06	0.0405779	Mical2	Ex_L6	up	no
-1.2536	4.27743	18.3113	1.88e-05	0.0583363	Ciart	Ex_L6	down	no
0.762982	5.88268	17.974	2.24e-05	0.0583363	Vgf	Ex_L6	up	no
0.700187	5.98762	17.9514	2.27e-05	0.0583363	Lmtk3	Ex_L6	up	no
-0.757334	5.71943	17.3479	3.11e-05	0.0603284	Lncpint	Ex_L6	down	no
0.871612	5.6756	17.0551	3.63e-05	0.0603284	Mt3	Ex_L6	up	no
1.49029	3.70529	16.9894	3.76e-05	0.0603284	Etv4	Ex_L6	up	no
-0.628428	6.51273	16.6258	4.55e-05	0.0603284	Rnmt	Ex_L6	down	no
1.59396	3.74482	16.5706	4.69e-05	0.0603284	Ttr	Ex_L6	up	no
0.599249	6.83729	16.0346	6.22e-05	0.0707704	Chst1	Ex_L6	up	no
-1.91586	2.9203	15.9227	6.6e-05	0.0707704	RP23-442M18.5	Ex_L6	down	no
-0.587826	7.31937	15.579	7.91e-05	0.0783431	Cdh9	Ex_L6	down	no
-1.27389	4.22037	14.9389	0.00011105	0.0970384	Gm45323	Ex_L6	down	no
0.829906	5.33587	14.733	0.00012386	0.0970384	Snhg9	Ex_L6	up	no
0.48341	7.97317	14.583	0.000134118	0.0970384	Homer1	Ex_L6	up	no
1.41202	3.57126	14.5437	0.000136944	0.0970384	Kcnmb4os2	Ex_L6	up	no
-0.644085	6.1109	14.4852	0.000141265	0.0970384	Sorbs2os	Ex_L6	down	no
0.872894	4.84828	14.4159	0.000146562	0.0970384	Rell2	Ex_L6	up	no
0.615505	6.38044	14.3624	0.000150786	0.0970384	Scn1b	Ex_L6	up	no
-0.689291	5.79309	14.1519	0.000168624	0.10335	Grb10	Ex_L6	down	no
0.76293	5.26519	13.8952	0.000193289	0.113083	Rpl37	Ex_L6	up	no
0.828178	4.93865	13.4288	0.000247795	0.138668	Trib1	Ex_L6	up	no
-0.478601	7.30882	13.3412	0.000259641	0.139243	Dcx	Ex_L6	down	no
0.543153	8.05656	13.0162	0.000308815	0.15899	Mir124a-1hg	Ex_L6	up	no
-0.585763	6.04165	12.906	0.000327539	0.162144	Ccdc85a	Ex_L6	down	no
0.752318	5.37602	12.74	0.000357919	0.162771	Fmnl1	Ex_L6	up	no
-0.704184	5.51703	12.7027	0.000365124	0.162771	Abcb1b	Ex_L6	down	no
0.725535	5.1377	12.6944	0.000366744	0.162771	Tpd52l1	Ex_L6	up	no
-0.579076	5.92702	12.5616	0.000393744	0.16737	St7l	Ex_L6	down	no
1.37806	3.44096	12.4949	0.000408056	0.16737	Gm14539	Ex_L6	up	no
1.02124	4.10735	12.4584	0.000416118	0.16737	Isg20l2	Ex_L6	up	no
1.22986	3.61463	12.3805	0.000433839	0.16921	Plcd1	Ex_L6	up	no
0.885273	4.44856	12.2735	0.00045944	0.173871	Jup	Ex_L6	up	no
0.850618	4.9834	12.1726	0.000484972	0.173871	Bax	Ex_L6	up	no
0.692877	5.52157	12.1674	0.000486316	0.173871	R3hdm4	Ex_L6	up	no
1.23622	3.71808	11.9978	0.000532622	0.185281	Adra2a	Ex_L6	up	no
-0.487538	7.29278	11.8543	0.000575292	0.185749	Smyd3	Ex_L6	down	no
-0.481919	7.38974	11.8522	0.000575943	0.185749	Sgcd	Ex_L6	down	yes
-0.667772	5.3975	11.8479	0.000577265	0.185749	Ppfibp1	Ex_L6	down	no
-1.07289	7.22307	17.5434	2.81e-05	0.16753	6530403H02Rik	Ex_Ntng1	down	no
-1.51429	6.21712	17.2542	3.27e-05	0.16753	Grm3	Ex_Ntng1	down	no
0.920661	7.66988	16.2927	5.43e-05	0.16753	Hs3st5	Ex_Ntng1	up	no
-1.71401	5.79443	16.2457	5.56e-05	0.16753	Penk	Ex_Ntng1	down	no
4.83233	4.38143	16.0953	6.02e-05	0.16753	Sema6c	Ex_Ntng1	up	no
0.658642	8.97913	15.8474	6.87e-05	0.16753	Scube1	Ex_Ntng1	up	no
1.22198	6.68876	15.542	8.07e-05	0.168764	Fstl5	Ex_Ntng1	up	no
-2.07301	6.47951	24.5027	7.42e-07	0.00898037	Cacna2d3	Ex_Tshz2_2	down	no
-1.67064	5.98529	24.8028	6.35e-07	0.00843903	Cdh7	Ex_Tshz2_Angpt1	down	no
-0.645494	9.93614	21.2172	4.1e-06	0.0245838	Lrp1b	Ex_Tshz2_Angpt1	down	no
0.772138	8.3926	20.6375	5.55e-06	0.0245838	Zfp804b	Ex_Tshz2_Angpt1	up	no
-0.719453	8.67133	19.6855	9.13e-06	0.0270701	Kctd16	Ex_Tshz2_Angpt1	down	no
-0.75646	8.85725	19.3785	1.07e-05	0.0270701	mt-Rnr1	Ex_Tshz2_Angpt1	down	no
-0.888913	7.47742	19.1283	1.22e-05	0.0270701	Dcx	Ex_Tshz2_Angpt1	down	no
2.53573	4.55981	17.1548	3.45e-05	0.0654081	RP24-175C20.10	Ex_Tshz2_Angpt1	up	no
-0.629916	8.86577	15.7525	7.22e-05	0.11601	Grm3	Ex_Tshz2_Angpt1	down	no
-0.690027	8.19557	15.5924	7.86e-05	0.11601	Tox	Ex_Tshz2_Angpt1	down	no
-1.19529	6.13371	15.3705	8.84e-05	0.11742	Lama4	Ex_Tshz2_Angpt1	down	no
-1.54701	5.4997	14.8827	0.000114405	0.127432	Scyl2	Ex_Tshz2_Angpt1	down	no
4.60299	3.6846	14.8516	0.000116311	0.127432	Gm4202	Ex_Tshz2_Angpt1	up	no
-0.743346	7.75395	14.7208	0.00012466	0.127432	Rfx3	Ex_Tshz2_Angpt1	down	no
-0.841099	7.07511	14.1372	0.00016995	0.161319	Atad2b	Ex_Tshz2_Angpt1	down	no
-0.489738	10.671	13.7602	0.000207691	0.177818	Ralyl	Ex_Tshz2_Angpt1	down	no
2.9624	4.0639	13.7032	0.000214094	0.177818	Pdgfra	Ex_Tshz2_Angpt1	up	no
-0.900289	6.76921	13.4795	0.000241178	0.18853	Dpyd	Ex_Tshz2_Angpt1	down	no
0.883708	6.71623	13.0652	0.00030084	0.197835	Chst1	Ex_Tshz2_Angpt1	up	no
-0.80444	7.11529	13.0468	0.000303808	0.197835	Opa1	Ex_Tshz2_Angpt1	down	no
-2.00621	4.74196	12.9672	0.000316998	0.197835	RP23-58D1.2	Ex_Tshz2_Angpt1	down	no
1.01056	6.24068	12.9061	0.000327506	0.197835	9330185C12Rik	Ex_Tshz2_Angpt1	up	no
-1.83107	4.90653	12.8555	0.000336482	0.197835	Dclre1a	Ex_Tshz2_Angpt1	down	no
-4.42319	3.70019	12.7743	0.000351421	0.197835	4930527B05Rik	Ex_Tshz2_Angpt1	down	no
-0.527235	9.37398	12.7433	0.000357291	0.197835	Sorbs2	Ex_Tshz2_Angpt1	down	no
-1.96032	6.45976	21.594	3.37e-06	0.0435145	Gm20417	Inh_Ndnf	down	no
-1.49591	6.95996	19.7061	9.03e-06	0.0583241	Brinp3	Inh_Ndnf	down	no
-1.48906	6.83667	17.0863	3.57e-05	0.124875	Col25a1	Inh_Ndnf	down	no
-4.84424	4.92	16.9354	3.87e-05	0.124875	C230034O21Rik	Inh_Ndnf	down	no
-1.25101	7.18211	15.8878	6.72e-05	0.173623	Rit2	Inh_Ndnf	down	no
-1.2843	6.33887	30.6779	3.05e-08	0.000394452	Tll1	Inh_Pv	down	no
0.7027	7.89475	20.388	6.32e-06	0.0273446	Npy	Inh_Pv	up	no
0.989995	6.41619	20.3842	6.34e-06	0.0273446	Cops9	Inh_Pv	up	no
-0.969663	6.24657	17.3741	3.07e-05	0.0932506	Mbp	Inh_Pv	down	no
-0.533774	10.0159	17.0711	3.6e-05	0.0932506	Zfp804a	Inh_Pv	down	no
0.710374	7.34481	16.6114	4.59e-05	0.0990027	Atp5k	Inh_Pv	up	no
-1.19233	6.53495	19.2033	1.18e-05	0.0833018	Htr2c	Inh_Sst	down	no
1.50157	5.86922	19.0395	1.28e-05	0.0833018	Shroom2	Inh_Sst	up	no
-1.92447	6.43157	24.6455	6.89e-07	0.00872884	Gm20417	Inh_Vip	down	no
-1.08427	8.02274	20.3016	6.61e-06	0.0418954	Plp1	Inh_Vip	down	no
2.612	5.51015	18.7408	1.5e-05	0.0632303	Atg14	Inh_Vip	up	no
-1.12093	7.65814	17.7731	2.49e-05	0.0788188	Unc5d	Inh_Vip	down	no
-2.20206	7.53105	36.4877	1.54e-09	2.23e-05	Rgs9	MG	down	no
-1.26059	8.61022	23.467	1.27e-06	0.00803924	Gpc5	MG	down	no
-3.12494	6.12915	22.9475	1.66e-06	0.00803924	Rcbtb2	MG	down	no
-1.31814	7.73614	16.777	4.2e-05	0.133586	Il1rapl2	MG	down	no
-2.60015	5.94213	16.6017	4.61e-05	0.133586	Pgap2	MG	down	no
4.75861	4.87371	15.7249	7.33e-05	0.176857	Pnma3	MG	up	no
4.41988	5.30866	15.413	8.64e-05	0.178778	Ccl5	MG	up	no
0.988862	11.4158	24.0051	9.61e-07	0.00999986	Ptgds	Oligo_Opalin	up	no
3.90972	5.23218	17.4125	3.01e-05	0.156559	Hs3st2	Oligo_Opalin	up	no
1.32129	10.1315	39.022	4.19e-10	4.92e-06	Snhg11	OPC	up	no
5.1607	5.54894	20.5464	5.82e-06	0.0341765	Wipf3	OPC	up	no
1.63219	7.28836	18.6949	1.53e-05	0.0527545	Pdia6	OPC	up	no
1.85876	6.88192	18.1128	2.08e-05	0.0527545	Atxn2l	OPC	up	no
4.95716	5.46187	17.9684	2.25e-05	0.0527545	Gpnmb	OPC	up	no
2.68785	6.07052	16.7165	4.34e-05	0.084953	A330008L17Rik	OPC	up	no
2.23598	6.28362	15.1593	9.88e-05	0.16578	Srrm4	OPC	up	no
2.38566	4.50151	22.0437	2.67e-06	0.0349217	Ttr	Rmst	up	no
1.00354	6.62847	19.8541	8.36e-06	0.0483812	Gabra5	Rmst	up	no
-0.987203	6.67659	19.316	1.11e-05	0.0483812	Dach1	Rmst	down	no
-1.09818	6.23903	17.4893	2.89e-05	0.0796135	Nts	Rmst	down	no
0.847164	6.83036	16.3984	5.13e-05	0.0796135	Ptk2b	Rmst	up	no
0.76677	7.21959	16.26	5.52e-05	0.0796135	Reln	Rmst	up	yes
3.45854	3.73799	16.2083	5.67e-05	0.0796135	Myh3	Rmst	up	no
-0.877703	9.08039	16.2033	5.69e-05	0.0796135	Zfp804a	Rmst	down	no
1.6386	5.07275	16.1083	5.98e-05	0.0796135	Inpp5j	Rmst	up	no
-0.884289	6.7259	16.0788	6.08e-05	0.0796135	Rgs9	Rmst	down	no
1.54296	4.91533	15.8809	6.75e-05	0.0803521	Mtmr12	Rmst	up	no
2.67598	3.99327	14.557	0.000135985	0.148484	Vipr2	Rmst	up	no
-5.13682	3.80731	14.1681	0.000167181	0.168505	Gnrh1	Rmst	down	no
0.832417	7.64018	14.0161	0.000181251	0.169638	Zeb2	Rmst	up	no
2.02037	4.22667	13.7993	0.000203408	0.177684	Rpl3-ps1	Rmst	up	no
-1.16646	5.76917	13.4425	0.000245986	0.187613	St18	Rmst	down	no
0.829571	6.62307	13.4284	0.000247841	0.187613	Cnnm1	Rmst	up	no
-0.835117	6.6789	13.355	0.00025773	0.187613	Zfhx4	Rmst	down	no
-0.824499	6.67759	13.2211	0.000276817	0.190902	Tsc22d2	Rmst	down	no
-2.62494	3.86969	19.3471	1.09e-05	0.138356	Gm16168	STR	down	no
-1.25186	5.15837	17.7539	2.51e-05	0.15958	Fbxl4	STR	down	no
