# Supplementary material for: Neuronal Yin Yang1 in the prefrontal cortex regulates transcriptional and behavioral responses to chronic stress in mice
Source: Nat Commun. 2022 Jan 10;13:55. doi: 10.1038/s41467-021-27571-3 (PMC8748737; doi:10.1038/s41467-021-27571-3)
Supplement: Supplementary file 6 — Supplementary Dataset 3 [file 41467_2021_27571_MOESM6_ESM.xlsx]

## Sheet: 0812_cell_number_after_downsamp
Before downsampling
	Number of cells in each Cluster									Number of Genes in each Cluster
Cluster	C30	C31	C33	C34	T45	T46	T48	T49	total NO. of Cells	up-regulated	down-regulated	insignificant	total NO. of Genes	% of DGE
Ex_L2/3_Enpp2	462	586	810	321	517	470	523	792	4481	306	300	12994	13600	4.45588
Ex_L4	407	448	602	226	422	387	459	605	3556	80	95	12711	12886	1.35806
Ex_L5/6	376	388	541	175	395	346	348	503	3072	55	30	13588	13673	0.621663
Ex_Tshz2_Angpt1	62	181	140	78	66	71	69	222	889	6	18	13265	13289	0.1806
Ex_L6	382	450	585	244	425	369	407	590	3452	24	16	12831	12871	0.310776
Ex_L5	105	123	146	64	93	114	134	170	949	23	10	14823	14856	0.222132
Ex_L2/3_Ndst4	139	201	301	96	143	162	236	140	1418	2	9	13940	13951	0.0788474
Inh_Pv	149	189	222	95	144	149	164	224	1336	3	3	12943	12949	0.0463356
Astro	90	201	266	136	299	97	131	188	1408	5	2	11329	11336	0.0617502
STR	350	382	562	221	211	313	173	131	2343	0	2	12693	12695	0.0157542
After downsampling
	Number of cells in each Cluster									Number of Genes in each Cluster
Cluster	Ctrl-C30	Ctrl-C31	Ctrl-C33	Ctrl-C34	Ctrl-T45	Ctrl-T46	Ctrl-T48	Ctrl-T49	total NO. of Cells	up-regulated	down-regulated	insignificant	total NO. of Genes	% of DGE
Ex_L2/3_Enpp2	100	100	100	100	100	100	100	100	800	27	35	13284	13346	0.464559
Ex_L4	100	100	100	100	100	100	100	100	800	3	3	12606	12612	0.0475737
Ex_L5/6	100	100	100	100	100	100	100	100	800	15	15	13325	13355	0.224635
Ex_Tshz2_Angpt1	62	100	100	78	66	71	69	100	646	0	4	12954	12958	0.030869
Ex_L6	100	100	100	100	100	100	100	100	800	6	10	12611	12627	0.126713
Ex_L5	100	100	100	64	93	100	100	100	757	18	16	14820	14854	0.228895
Ex_L2/3_Ndst4	100	100	100	96	100	100	100	100	796	4	23	14226	14253	0.189434
Inh_Pv	100	100	100	95	100	100	100	100	795	3	4	13186	13193	0.0530584
Astro	90	100	100	100	100	97	100	100	787	2	1	11473	11476	0.0261415
STR	100	100	100	100	100	100	100	100	800	0	1	12505	12506	0.00799616

## Sheet: Read per cell
Cluster	No. of cells	read per cell
Ex_L5	949	20411.1
Ex_Ntng1	388	18593
Ex_Cpne7	1176	16398.3
Ex_L2/3_Ndst4	1418	16251.8
Claustrum	413	15401.1
Ex_L2/3_Enpp2	4481	14583.1
Ex_L5/6	3072	14388.7
Ex_L4	3556	11918.8
Ex_L6	3452	11846.3
Inh_Pv	1336	11683.7
Ex_Tshz2_Angpt1	889	11389.8
STR	2343	11280.5
MG	382	10869.3
Inh_Sst	872	10807.4
Rmst	1324	10793.3
DG_Prox1	155	10127
Ex_Tshz2_2	502	10026
EC	203	9964.44
Inh_Ndnf	497	9732.68
Inh_Vip	599	9144.56
Meis2	362	8505.12
SubPry_Fn1	72	7455.71
Oligo_Enpp6	108	7305.1
Astro	1408	6300.88
OPC	571	6000.98
Oligo_Opalin	732	5346.2

## Sheet: Sheet2
Cluster	No. reads after downsampling
Ex_L5	15594783
Ex_L2/3_Ndst4	13878983
Ex_L5/6	12092475
Ex_L2/3_Enpp2	11992734
Ex_L4	9848522
Ex_L6	9803244
Inh_Pv	9698919
STR	9431600
Ex_Tshz2_Angpt1	7487386
