# Supplementary material for: Neuronal Yin Yang1 in the prefrontal cortex regulates transcriptional and behavioral responses to chronic stress in mice
Source: Nat Commun. 2022 Jan 10;13:55. doi: 10.1038/s41467-021-27571-3 (PMC8748737; doi:10.1038/s41467-021-27571-3)
Supplement: Supplementary file 8 — Source data [file 41467_2021_27571_MOESM8_ESM.xlsx]

## Sheet: Fig 1
Kwon et al, Source Data for Figures and Supplementary Figures presented in this mansucript
Figure 1. Twelve days of chronic unpredictable stress (CUS) drives a battery of depressive- and anxiety-like behaviors in adult male mice.
Fig 1a	Pre-CUS
Control	24.1	26.1	27	24.9	21.7	24	22.4	26.2	25.3	25.6	23.5	23.7	24.7	25	20.3	25.9	24.8	23.7	26	21.5	22.5	23.4	22.2	22.3	22.5
CUS	25.4	25.8	22.4	25.7	27.1	24.1	26.8	27.7	23.5	27.4	24.2	24.9	25.1	26.5	24.9	24.1	21.2	24.2	24.9	22.9	21.3	22.7	22.7	22.6	21.8
Fig 1b	ΔBody weight
Control	0.4	1.3	-0.2	-0.4	0.7	1.8	1.7	1.5	1.9	1.1	2	1.8	0.1	1.1	2.7	1.6	0.9	-0.3	-0.2	0.6	1.7	-0.1	1.1	0.8	-0.2
CUS	-0.9	-0.1	-0.3	0.4	-1	-1	-1	-0.7	-0.4	-1.2	-0.6	0.2	0.5	-0.7	0.5	0.4		0.8	-0.7	1.1	-2	-1	-1.5	-1.3	-0.5
Fig 1c	Food consumption
Control	0.0817204	0.129515	0.0908046	0.0795775	0.0531915	0.0861199	0.074026	0.0672863	0.0726708	0.0821678
CUS	0.0756303	0.0460318	0.0529881	0.0330645	0.0472414	0.0720307	0.0602888	0.055597	0.0645669
Fig 1d	Sucrose Preference
Control	0.888889	0.948454	0.907692	0.948387	0.925532	0.897196	0.931507	0.923077	0.948454	0.859155	0.948454	0.916667	0.940171	0.898551	0.98415	0.908302	0.939394	0.914546
CUS	0.716981	0.809524	0.9	0.9	0.850746	0.862069	0.87037	0.945206	0.830986	0.894737	0.930233	0.945206	0.876923	0.924242	0.887097	0.898667	0.649547	0.827703	0.605634	0.284697
Fig 1e	Liquid Consumed
Control	0.436735	0.266423	0.376866	0.42449	0.433036	0.275194	0.244366	0.216607	0.430147	0.258427	0.358044	0.308442	0.242751	0.342236	0.381468	0.289247	0.247137	0.210728
CUS	0.236735	0.210117	0.330317	0.272031	0.291188	0.372294	0.282946	0.240741	0.285714	0.236641	0.241724	0.283525	0.281227	0.264552	0.334252	0.157563	0.131349	0.117928	0.0858871	0.130093
Fig 1f	Coat state score
Control	0.5	0.5	0	0.5	0.5	0	0.5	0	0	0	0	0.5	0.5	0	0
CUS	0.5	0.5	2.5	2	0.5	0.5	1	0.5	1	1	0	0	1	1	0.5
Fig 1g	Nest scores
Control	4	5	5	5	5	5	5	5	5	4.5	5	5	5	5	5
CUS	4	4	5	4	4.5	4	5	5	4.5	4	5	4.5	5	4	5
Fig 1h	Tail Suspension Test
Control	215	151	169.8	167	182.8	227.2	235.5	199.8	146.8	180.2	169.2	189	130.2	143.5
CUS	156.8	215	237	208.5	169.2	215.2	243	216.2	234.2	200.2	246	195.5	147	212.2	142.5
Fig 1i	Elevated Zero Maze
Control	15.6667	10.6667	15.6667	20.6667	13.3333	7.66667	16	15	7	13.6667	18.4	12	22.6	22.6	9.6
CUS	8.33333	11.3333	0	11.6667	3.66667	7.33333	6	18.6667	0	9	14.4	12.9	4.9	3.3	11.4
Fig 1j	Open Field Assay
CUS	16.12	18.07	10.33	26.47	18.87	3.89	10.43	13.01	10.98	35.26	10.43	51	31.65	25.61
Control	9.38	14.67	10.79	7.71	10.68	1.72	8.94	4.11	6.62	11.46	7.77	29.78	6.22	16.04	21.45
Fig 1k	Open Field Assay
Control	3299.1	2077.93	3109.82	2516.68	1984	2035.29	1638.48	2186.12	2426.7	2439.04	2393.51	2757.51	2165.99	2385.37
CUS	2281.3	2720.2	2783.57	2516.14	2412.67	2065.7	2062.25	2261.63	2177.27	2192.49	1940.74	2118.34	2099.44	2656.67	2009.26

## Sheet: Fig 4
Figure 4. Synaptic gene expression and YY1 regulatory activity are decreased in CUS L2/3 excitatory neurons.
Fig 4d	%L2/3 Nuclei Expressing YY1			Fig 4g RNAscope quantification for Yy1					Fig 4g RNAscope quantification for Cdkl5
Control	CUS			Control Group-Layer2/3	CUS Group-Layer2/3	Control Group-Layer6	CUS Group-Layer6		Control Group-Layer2/3	CUS Group-Layer2/3	Control Group-Layer6	CUS Group-Layer6
15.6	11.8			11	14	20	15		18	8	28	22
15.9	9.8			23	8	22	3		19	15	25	28
17.9	13.6			8	9	8	20		21	13	26	22
19.1	15			24	4	9	5		4	19	25	24
				32	11	12	9		8	18	20	20
				15	10	25	2		15	12	8	8
				23	6	10	12		30	10	29	12
				17	16	25	18		25	9	25	15
				34	8	15	8		14	15	22	28
				30	9	18	11		12	14	22	6
				38	20	27	12		12	30	19	18
				20	1	22	5		12	23	29	15
				56	19	6	10		18	18	30	34
				5	18	28	9		15	32	32	29
				13	8	17	28		18	35	22	24
				44	7	5	6		21	20	25	25
				11	12	25	21		21	22	18	25
				16	14	17	16		8	24	16	21
				55	8	24	35		4	25	12	17
				48	11	25	9		9	25	22	22
				27	17	10	11		15	17	8	22
				9	15	21	8		18	15	18	25
				19	26	17	5		14	12	16	30
				17	16	4	18		16	9	17	24
				15	6	9	7		10	12	12	35
				25	16	30	5		8	15	15	22
				33	6	32	13		6	10	18	28
				30	16	11	10		24	8	16	24
				35	2	17	7		8	19	17	19
				30	6	5	3		6	22	10	24
				33	26	5	15		15	18	16	32
				36	11	4	16		21	15	18	22
				6	5	9	11		18	25	10	25
				20	10	19	14		20	11	12	22
				16	21	10	12		28	8	18	22
				17	7	17	11		9	16	8	27
				33	17	5	11		8	16	25	18
				6	15	8	11		6	24	29	8
				3	45	14	15		15	20	35	30
				18	30	14	18		13	22	8	7
				22	9	3	8		25	25	32	29
				12	7	5	6		28	22	30	20
				10	13	2	15		20	16	28	35
				42	12	18	14		14	15	29	6
				40	19	6	29		8	8	28	22
				42	13	9	7		19	17	8	7
				14	12	19	4		20	20	18	18
				38	8	16	13		20	22	12	19
				21	4	18	12		15	8	11	24
				15	15	5	14		8	8	19	18
				35	12	4	17		15	8	22	18
				16	9	6	5		18	9	28	14
				25	2	9	2		19	8	21	19
				8	5	14	8		6	7	20	5
				16	7	12	2		24	25	20	17
				12	14	9	5		20	20	18	17
				48	10	15	13		13	18	19	15
				30	10	13	16		13	9	25	15
				32	14	12	1		12	6	8	12
				8	5	12	13		8	5	20	8
				21	23	19	7		15	22	12	8
				39	18	13	16		16	23	8	12
				17	23	13	6		17	20	18	6
				4	12	14	16		17	20	19	12
				15	25	14	5		20	18	16	18
				37	25	13	7		25	15	15	9
				25	12	16	19		8	16	15	10
				21	15	8	8		9	25	18	10
				35	13	20	18		4	27	12	11
				9	7	15	15		5	11	10	18
				7	14	12	5		24	8	18	19
				19	16	15	15		20	12	18	22
				25	5	22	8		26	18	15	24
				28	21	25	5		4	12	19	22
				32	20	17	10		25	12	12	20
				39	8	23	4		20	16	8	17
				16	20	21	15		24	15	15	17
				30	20	12	19		8	18	18	19
				40	19	20	20		18	9	12	23
				37	18	9	10		19	10	10	22
				4	11	11	15		25	25	38	25
				10	16	13	19		4	27	19	24
				35	15	18	15		40	15	22	10
				7	22	22	12		25	18	26	26
				13	10	5	8		18	10	20	18
				11	7	16	9		16	18	18	15
				40	18	11	3		13	17	15	9
				9	17	15	16		12	16	10	11
				30	9	12	5		10	24	18	12
				16	16	8	7		15	24	12	18

## Sheet: Fig 5
Figure 5. Selective genetic deletion of Yy1 in PFC excitatory neurons enhances stress vulnerability in adult male mice.
Fig 5c	mPFC mRNA
YY1-exGFP	0.997172	1.05698	0.948131	1	1.05008	0.952853
YY1-exKO	0.618632	0.21899	0.751137	0.540995	0.516362	0.290815	0.606836
Fig 5d	mPFC Protein
YY1-exGFP	1.07575	0.924838	0.999408	1
YY1-exKO	0.47873	0.552542	0.516362
Fig 5e	Open Field Test: % Time in Center
YY1-exGFP	15.15	16.99	13.99	7.81	7.98	12.76	10.37	20.99	23.8	12.65
YY1-exKO	10.51	6.46	11.37	10.83	5.56	6.79	6	8.42	7.45	8.77	6.23	8.9
Fig 5f	Open Field Test: Total Distance
YY1-exGFP	1979.22	2010.89	2376.8	1325	1284.41	2031.85	2050.88	2099.46	1699.93	2018.25
YY1-exKO	2438.01	1493.47	1431.33	1694.87	1532.48	1821.8	1499.46	2873.58	1443.48	2356.85	1399.16	1409.85
Fig 5g	Tail Suspension Test
YY1-exGFP	75.2	82	146.8	96	73.2	93	78.8	36.5	110.8	58.5	78.2	40.2
YY1-exKO	150	181.8	85	159.8	141.5	106	71	92	111.5	135
Fig 5h	Sucrose Preference
YY1-exGFP	0.853659	0.946356	0.542067	0.484887	0.901623	0.622059	0.846608	0.93956	0.835138	0.95	0.966981	0.875	0.600473	0.923836	0.721154	0.9376
YY1-exKO	0.216445	0.953092	0.743329	0.510559	0.665312	0.909897	0.944276	0.772727	0.664596	0.943598	0.704805	0.953632	0.787755	0.914557
Fig 5i	Nesting
YY1-exGFP	1	5	5	5	5	5	5	5	5	5	5	5	5	5	1
YY1-exKO	1	5	5	5	5	5	2	5	5	5	5	4	4.5	4.5
Fig 5j	YY1-exGFP									YY1-exKO
Fos	1.00502	0.995158	1.05626	0.921671	1.02681	0.958	1.249	0.837		1.0807	0.857649	0.619131	0.663281	1.03237	0.804662	0.736	0.822
Fosl2	0.989133	1.01093	0.981345	1.0343	0.985442	1.167	1.176	0.729		0.894767	0.78312	0.89382	0.99109	0.718757	0.590124	0.793
Nr3c1	1.0975	0.995436	0.916081	1.03816	0.963596	0.930407	1.07485			0.761807	0.774971	0.923456	0.797494	0.907852	0.788953	0.999382	0.830395
Nr3c2	0.964099	1.22045	0.849804	1.07669	0.92824	0.91969	1.0871			0.796817	0.814321	0.929593	0.756358	0.736612	0.829054	0.730344	0.888285
Crhr1	1.10755	0.843636	1.06971	0.983071	1.01712	0.921922	1.10524	0.981337		1.08835	1.1477	1.34695	1.1242	1.1769	1.19484	0.99763	1.17893
Fig 5k	Control					CUS
Fos	2.88	2.79	1.86	2.34		1.23	1.42	0.99	1	1.2
Fosl2	1.41	1.47	0.98	1.16		0.64	0.92	0.74	0.73	0.68
Nr3c1	2.2	2.09	1.79	2.23		1.76	1.78	1.86	1.63	1.61
Nr3c2	0.7	0.76	0.7	0.8		0.63	0.61	0.65	0.6	0.61
Crhr1	0.83	0.96	0.93	0.68		1.24	1.08	1.08	1.02	0.91
Fig 5n			Fig 50
	Yy1/Input			Nr3c1/Input
Control	1.04653		Control	0.92732
Control	0.780446		Control	0.971758
Control	1.11407		Control	1.07637
Control	1.09898		Control	1.03098
CUS	0.576687		CUS	0.78874
CUS	0.585166		CUS	0.855809
CUS	0.410834		CUS	0.470237
CUS	0.417032		CUS	0.609819

## Sheet: Fig 5b Western
Fig 5b Uncropped Western blots
Membrane was cut right under the 50kda ladder band and the top half probed with rabbit anti-YY1 (Cell Signaling; D5D9Z Rabbit mAb #46395; 1:1,000) and mouse anti-YY1 (Santa Cruz; H-10, sc-7341; diluted 1:1,000) and the bottom half probed with mouse anti-actin (Abcam ab8226; diluted 1:10,000)	Membrane was cut right under the 50kda ladder band and the top half probed with rabbit anti-YY1 (Cell Signaling; D5D9Z Rabbit mAb #46395; 1:1,000) and mouse anti-YY1 (Santa Cruz; H-10, sc-7341; diluted 1:1,000) and the bottom half probed with mouse anti-actin (Abcam ab8226; diluted 1:10,000)
	Yellow bands indicate overlay between two YY1 antibodies
	Same blot as left but showing mouse anti-YY1 band signal only in black and white and mouse anti-Actin band with protein ladder

## Sheet: Fig 6
Figure 6. CUS induces a depressive- and anxiety-like state in adult female mice that is driven by YY1 activity in PFC excitatory neurons.
Fig 6a	Pre-CUS
Control	19.6	18	18.3	20.9	19.4	20.7	20	21.4	21	21.7	19.8	18.8	17.7	18.6
CUS	19.3	20.5	20.8	18.9	21.2	22.5	19.8	20.8	18.3	19.5	21.2	20.8	20.1	18.1	20.7
Fig 6b	ΔBody weight
Control	0.3	0.7	0.5	0	0.8	1.2	-1	0.3	0.3	-0.7	-0.5	0	0	-0.6
CUS	-1.1	-0.6	-1.3	-0.5	-1.2	-0.4	-0.6	-1.3	-0.2	-0.9	-0.8	-2.4	-1.4	-0.8	-0.2
Fig 6c	Food consumption
Control	0.130151	0.140107	0.144149	0.119617	0.158911	0.144292	0.127895	0.126267	0.179812	0.133809	0.109804	0.177174	0.142246	0.123121
CUS	0.0368132	0.0547739	0.0594872	0.0793478	0.1035	0.163229	0.0969231	0.155276	0.0891304	0.177249	0.108781	0.0896373	0.126596	0.0683616	0.0838889
Fig 6d	Sucrose preference
Control	88.6869	75.0687	77.4286	91.0394	88.8818	96.7157	94.4206	92.4598	81.2899	94.3081	39.7022	90.2335	78.0702	87.1194	61.3861
CUS	70.0413	73.176	94.2308	86.6505	54.717	93.2967	0.609756	0.152439	86.6538	84.4444	46.2555	43.3628	88.0086	63.6793	38.3784
Fig 6e	Liquid consumption
Control	0.497487	0.583422	0.18617	0.667464	0.774752	0.806393	0.613158	0.372811	0.662441	0.485238
CUS	0.265934	0.234171	0.586667	0.447826	0.318	0.408072	0.252308	0.329648	0.280978	0.190476
Fig 6f	Open field assay
Control	12.06	20.35	7.52	19.17	10.04	37.26	42.63	11.52	3.71	28.2	18.12	21.23	29.45	7.32
CUS	7.03	5.3	9.08	1.57	10.87	8.04	2.88	8.62	12.43	16.22	4.42	9.01	9.54	8.85	7.62
Fig 6g	Open field assay
Control	2031.77	1890.12	2128.32	2420.54	2787.65	2327.79	1947.74	1452.66	2320.68	1887.06	2886.06	2892.65	2906.36	1561.11
CUS	2429.58	2493.32	2606.14	2376.09	2086.99	2208.53	2202.8	2489.08	1959.59	1748.88	1805.3	2213.24	2799.8	3678.87	2273.85
Fig 6h	Tail suspension test
Control	213.5	179.5	104	186.2	182.2	236	219.5	157.8	143.8	136.5
CUS	265	192	169.2	156	266.2	204.8	172	177.5	230.5	196
Fig 6i	PFC mRNA
YY1-exGFP	0.997069	1.03545	0.915874	1.05876	1.00415	0.835652	1.25665	0.960447	0.988027
YY1-exKO	0.344768	0.570187	0.296428	0.492403	0.633679	0.356551	0.496532	0.434032
Fig 6j	PFC protein
YY1-exGFP	0.93447	1.06008	1.00545
YY1-exKO	0.68293	0.33676	0.454452
Fig 6k	Open field assay
YY1-exGFP	16.82	17.65	17.64	12.35	28.7	8.49	21.16
YY1-exKO	5.89	6.46	6.47	16.15	11.19	10.5
Fig 6l	Open field assay
YY1-exGFP	2043.29	3134.24	1507.56	3054.48	2301.55	1675.4	1957.06
YY1-exKO	1486.32	2146.68	2272.32	1853.2	1783.27	2602.65
Fig 6m	Tail suspension test
YY1-exGFP	115.2	161.2	38.5	71.8	51.2	114	98.2
YY1-exKO	179	121.8	232	187.2	145.8	163
Fig 6n	Sucrose preference
YY1-exGFP	0.90078	0.922462	0.945487	0.896	0.911023	0.900976	0.899394	1	0.590631	0.875987	0.915675
YY1-exKO	0.822814	0.108475	0.625	0.720685	0.918757	0.647255	0.904222	0.218712	0.504587	0.918199	0.806493
Fig 6o	Nesting
YY1-exGFP	5	2	5	5	5	5	5	4	5	5	5	5	5	5	5	5	5	5
YY1-exKO	5	5	4.5	4.5	5	1	3	5	4.5	5	3.5	5	5	1	1	4.5	5
Fig 6p	YY1-exGFP								YY1-exKO
Fos	0.95	0.971	1.085	0.986493	0.942197	0.925635	1.16249		0.945	0.917	0.505	0.425	0.972028	0.526582	0.671456
Fosl2	1.019	0.787	1.246	1.00247	1.01793	0.833591	1.17589		0.791	0.607	0.583	0.444	0.946433	0.713017	0.692376
Nr3c1	1.00696	1.03767	0.934277	1.02577	0.957035	0.995917	1.04904		1.16688	0.848826	0.875549	0.755	0.68	0.714	0.6
Nr3c2	1.05197	0.980422	0.865657	1.12005	0.884071	1.06696	1.0608		0.967588	0.958291	0.834674	0.754	0.601	0.671	0.662
Crhr1	0.890397	0.992108	0.985093	1.14862	1.00967	1.0132	0.977467		0.799394	0.954683	0.924548	0.963837	0.682467	0.771456

## Sheet: Fig 6j Western
Fig 6j Uncropped Western blots
Membrane was cut under the 50kda ladder band and the top half was probed with rabbit anti-YY1 (Cell Signaling; D5D9Z Rabbit mAb #46395; 1:1,000) and the bottom half with mouse anti-actin (Abcam ab8226; diluted 1:10,000)
	Blot showing Rabbit-700 and Mouse-800 channels separately.
	Blot below is the same blot as the left showing 700 and 800 channels together.

## Sheet: Supp Fig 4
Supp Fig 4
Supp Fig 4d
%Excitatory nuclei
	Control					CUS
L2/3_Enpp2	15.5844	15.8879	17.9181	19.1358		11.7988	9.78723	13.5755	15.0252
L4	10.3194	11.5044	15.4018	12.6246		9.24171	7.75194	9.80392	11.7355
L5	18.0952	21.875	12.1951	22.6027		12.9032	7.01754	17.1642	19.4118
L5/6	19.4149	12	14.1753	17.9298		10.8861	8.95954	13.5058	13.7177
L6	10.4712	11.4754	15.3333	13.8461		7.76471	6.77507	10.5651	11.6949
%Inhibitory nuclei
	Control					CUS
Ndnf	8.77193	11.1111	21.3333	6.66667		15.3846	7.14286	11.4754	16.25
PV	9.39597	7.36842	14.2857	12.1622		14.5833	12.7517	13.4146	12.5
Sst	11.3208	8	15.6522	15.528		14.1304	13.6842	14.2857	8.78378
VIP	5.35714	21.4286	8.69565	12.2449		8.13954	4.83871	12.9032	9.90099

## Sheet: Supp Fig 5
Supp Fig 5
Supp Fig 5b	Nr3c1
0		0.977856	1.08355	0.944044	0.967238	1.03403
3 hr		0.89282	0.924767	0.956819	0.878678
24 hr		1.03448	0.991259	0.93887	1.04018
72 hr		0.936232	0.962162	0.902847	0.908056	0.832023
1.5 wk		0.813918	0.786608	0.802472
Supp Fig 5c
Yy1
0		1.0133	1.00073	0.986535	0.994933	1.00537
3 hr		0.931438	0.98615	1.06934	1.05568
24 hr		1.00681	0.980625	0.995979	1.00838
72 hr		0.83633	0.913269	0.934525	0.951006
1.5 wk		0.866869	0.912417	0.850737	0.908273
Supp Fig 5d	YY1
0	3hr	24hr	72hr	1.5wk
1	1.30081	0.924315	0.881277	0.93126
1	1.14058	0.794748	1.15306	0.777264
1	1.51222	1.12565	1.26187	0.673948
1	0.733228	0.546762	0.564114	0.640442
1	0.932584	0.700708	0.690862	0.571636
				0.791449
				0.738304

## Sheet: Supp Fig 5b Western
Supp Fig5b	Uncropped Western blots
Primary cortical neurons treated with 1uM CORT over time. Membrane was cut in half right under the 50kda band and incubated with rabbit anti-YY1 and mouse anti-actin and exposed using the LiCor.
Top half of blot exposed with 700 channel and bottom with 800 channel.

## Sheet: Supp Fig 6
Supp Fig 6
Supp Fig 6b	Sucrose preference
YY1-exGFP	0.930514	0.8	0.530815	0.603564	0.307407	0.887838	0.762901	0.843813	0.89782	0.867194
YY1-exKO	0.966554	0.478424	0.818342	0.942436	0.756962	0.847358	0.765714	0.343866	0.942284
Supp Fig 6c	Nesting
YY1-exGFP	5	5	5	5	5	5	5	5	5	5
YY1-exKO	4	5	5	3	5	5	5	5	4.5
Supp Fig 6d	Open Field Test
YY1-exGFP	14.67	19.28	7.49	20.18	22.44	21.97	8	14.36	12.28	29.52
YY1-exKO	9.95	10.33	22.18	21.9	10.24	19.26	13.15	22.44	9.23
Supp Fig 6e	Open Field Test
YY1-exGFP	2859.61	1887.46	2225.99	2463.66	2344.22	2844.97	1557.1	1949.27	2672.08	2057.21
YY1-exKO	2172.42	1828.2	1391.64	2522.96	2177.46	2581.76	1924.85	1715.22	1689
Supp Fig 6f	Sucrose preference
YY1-exGFP	0.857394	0.481901	0.853107	0.858506	0.862989	0.527607	0.78339	0.527886	0.987226	0.334869	0.779518
YY1-exKO	0.818021	0.717504	0.736842	0.910596	0.922603	0.860987	0.971126	0.331921	0.811231	0.894611
Supp Fig 6g	Nesting
YY1-exGFP	5	5	5	5	5	5	5	5	5	5	4.5
YY1-exKO	4.5	5	5	5	5	5	5	4	5	5
Supp Fig 6h	Open Field Test
YY1-exGFP	16.9	17.49	12.54	17.4	21.39	13.56	21.22	21.29	16.19	11.58	7.52
YY1-exKO	15.73	4.22	31.68	13.22	19.67	11.8	14.35	5.49	17	7.85
Supp Fig 6i	Open Field Test
YY1-exGFP	2638.61	2006.73	2904.57	2205.46	2496	2441.14	2599.58	2161.9	1701.79	1984.02	1624.36
YY1-exKO	2380.6	2250.24	1869.99	2623.42	2651.43	3101.4	3130.83	1938.36	2764.65	2293.69

[truncated: 1 more sheets: Supp Fig 7]
